# Supplementary material for: Multi-functional photonic crystals of modular nanosheets
Source: Nat Commun. 2026 May 26;17:4517. doi: 10.1038/s41467-026-70456-6 (PMC13212688; doi:10.1038/s41467-026-70456-6)
Supplement: Supplementary file 7 — Source Data [file 41467_2026_70456_MOESM7_ESM.xlsx]

## Sheet: Fig. 2 
Fig. 2a				Fig. 2b				Fig. 2c				Fig. 2d				Fig. 2e				Fig. 2f								Fig. 2g								Fig. 2i
Wavelength (nm)	Extinction (a.u.)	Normalized extinction (a.u.)		Wavelength (nm)	Extinction (a.u.)	Normalized extinction (a.u.)		Wavelength (nm)	Extinction (a.u.)	Normalized extinction (a.u.)		Wavelength (nm)	Extinction (a.u.)	Normalized extinction (a.u.)		Wavelength (nm)	Extinction (a.u.)	Normalized extinction (a.u.)		Wavelength (nm)	Extinction (a.u.)	Normalized extinction (a.u.)		Wavelength (nm)	FL intensity (a.u.)	Normalized FL intensity (a.u.)		Wavelength (nm)	Extinction (a.u.)	Normalized extinction (a.u.)		Wavelength (nm)	FL intensity (a.u.)	Normalized FL intensity (a.u.)		Wavelength (nm)	Extinction (a.u.)	Normalized extinction (a.u.)		Wavelength (nm)	FL intensity (a.u.)	Normalized FL intensity (a.u.)
700	0.035397	0.172758		700	0.00462766	0.0623167		700	0.0600154	0.21326		700	0.00779288	0.107079		700	0.0558939	0.187968		700	0.00676022	0.225342		573	464.621	0.938433		700	0.0331372	0.148424		573	4081.75	0.937893		700	0.0451284	0.18199		573	1565.77	0.944082
699.5	0.0354069	0.172807		699.5	0.00465166	0.0626399		699.5	0.0601413	0.213707		699.5	0.00783244	0.107623		699.5	0.0560014	0.18833		699.5	0.00680001	0.226669		573.2	466.14	0.941501		699.5	0.0331289	0.148387		573.2	4079.01	0.937264		699.5	0.0452014	0.182284		573.2	1563.28	0.942581
699	0.0354438	0.172987		699	0.00468403	0.0630758		699	0.0603168	0.214331		699	0.00786867	0.108121		699	0.0561272	0.188753		699	0.00686482	0.228829		573.4	467.979	0.945215		699	0.0331313	0.148398		573.4	4068.76	0.934909		699	0.0452842	0.182618		573.4	1554.33	0.937185
698.5	0.0354897	0.173211		698.5	0.00473957	0.0638237		698.5	0.0604534	0.214816		698.5	0.00793644	0.109052		698.5	0.0562546	0.189181		698.5	0.00690063	0.230023		573.6	471.809	0.952951		698.5	0.0331189	0.148342		573.6	4079.29	0.937328		698.5	0.0453572	0.182913		573.6	1556.21	0.938318
698	0.0355242	0.173379		698	0.00476903	0.0642205		698	0.0605907	0.215304		698	0.00798401	0.109706		698	0.0563609	0.189539		698	0.00690996	0.230334		573.8	473.024	0.955405		698	0.0331125	0.148314		573.8	4074.77	0.93629		698	0.0454148	0.183145		573.8	1558.81	0.939886
697.5	0.0355246	0.173381		697.5	0.00476564	0.0641748		697.5	0.0607073	0.215719		697.5	0.00806366	0.1108		697.5	0.056467	0.189896		697.5	0.00695094	0.2317		574	474.697	0.958784		697.5	0.0331298	0.148391		574	4089.15	0.939594		697.5	0.0454705	0.183369		574	1564.87	0.94354
697	0.0355318	0.173416		697	0.00480294	0.0646771		697	0.0608688	0.216292		697	0.00813928	0.111839		697	0.0565967	0.190332		697	0.0069965	0.233218		574.2	477.035	0.963507		697	0.0330856	0.148193		574.2	4109.87	0.944355		697	0.0455446	0.183668		574.2	1569.33	0.946229
696.5	0.035566	0.173583		696.5	0.00483834	0.0651538		696.5	0.0610208	0.216833		696.5	0.00820711	0.112771		696.5	0.0567187	0.190742		696.5	0.00705631	0.235212		574.4	480.669	0.970846		696.5	0.0330684	0.148116		574.4	4140.41	0.951372		696.5	0.0456359	0.184037		574.4	1578.41	0.951704
696	0.0355854	0.173678		696	0.00488128	0.065732		696	0.0611685	0.217357		696	0.00828117	0.113789		696	0.0568419	0.191156		696	0.00715009	0.238338		574.6	480.886	0.971285		696	0.0330807	0.148171		574.6	4149.78	0.953525		696	0.0457127	0.184346		574.6	1582.23	0.954007
695.5	0.0356008	0.173753		695.5	0.00489055	0.0658569		695.5	0.0613329	0.217942		695.5	0.00840317	0.115465		695.5	0.0569529	0.19153		695.5	0.00718722	0.239576		574.8	482.914	0.975381		695.5	0.0330578	0.148069		574.8	4184.51	0.961505		695.5	0.0457935	0.184672		574.8	1602.96	0.966506
695	0.0356206	0.17385		695	0.00490041	0.0659896		695	0.0614804	0.218466		695	0.00846001	0.116246		695	0.0570656	0.191909		695	0.00722184	0.24073		575	484.133	0.977843		695	0.0330447	0.14801		575	4199.94	0.965051		695	0.0458853	0.185042		575	1603.03	0.966548
694.5	0.0356411	0.17395		694.5	0.00490326	0.066028		694.5	0.0616334	0.219009		694.5	0.00852624	0.117156		694.5	0.0571655	0.192245		694.5	0.00725903	0.241969		575.2	487.079	0.983793		694.5	0.0330395	0.147987		575.2	4234.62	0.97302		694.5	0.0459605	0.185346		575.2	1619.65	0.976569
694	0.0356712	0.174097		694	0.00491336	0.066164		694	0.0617773	0.219521		694	0.00860476	0.118235		694	0.0573125	0.192739		694	0.00733909	0.244638		575.4	488.107	0.98587		694	0.0330422	0.147999		575.4	4250.95	0.976772		694	0.0460573	0.185736		575.4	1632.47	0.984299
693.5	0.0357338	0.174402		693.5	0.00495612	0.0667398		693.5	0.0619475	0.220126		693.5	0.00865418	0.118914		693.5	0.0574435	0.19318		693.5	0.00738922	0.246309		575.6	489.558	0.9888		693.5	0.0330496	0.148032		575.6	4277.72	0.982923		693.5	0.0461371	0.186058		575.6	1636.81	0.986916
693	0.035784	0.174647		693	0.00499265	0.0672318		693	0.0620916	0.220638		693	0.00873692	0.120051		693	0.0575692	0.193602		693	0.00741648	0.247218		575.8	490.548	0.9908		693	0.0330756	0.148148		575.8	4295.85	0.987089		693	0.046214	0.186368		575.8	1642.07	0.990087
692.5	0.0358206	0.174826		692.5	0.00501101	0.067479		692.5	0.0622268	0.221118		692.5	0.0088427	0.121505		692.5	0.0577147	0.194092		692.5	0.00743537	0.247847		576	490.631	0.990968		692.5	0.033092	0.148222		576	4301.09	0.988293		692.5	0.0462863	0.186659		576	1646.45	0.992728
692	0.0358633	0.175034		692	0.0050132	0.0675085		692	0.0623672	0.221617		692	0.0089258	0.122646		692	0.0578374	0.194504		692	0.00744666	0.248224		576.2	492.283	0.994304		692	0.0331198	0.148346		576.2	4325.05	0.993798		692	0.0463808	0.18704		576.2	1648.52	0.993977
691.5	0.0359503	0.175459		691.5	0.00506375	0.0681892		691.5	0.0625097	0.222123		691.5	0.00898603	0.123474		691.5	0.0579999	0.195051		691.5	0.00748022	0.249342		576.4	492.764	0.995276		691.5	0.0331759	0.148598		576.4	4329.88	0.994908		691.5	0.0464457	0.187302		576.4	1652.49	0.99637
691	0.0360182	0.17579		691	0.00510663	0.0687666		691	0.0626324	0.222559		691	0.00911729	0.125278		691	0.0581361	0.195509		691	0.00749043	0.249683		576.6	494.011	0.997794		691	0.0332272	0.148827		576.6	4340.86	0.997431		691	0.0465471	0.187711		576.6	1658.51	1
690.5	0.0360991	0.176185		690.5	0.00514922	0.0693401		690.5	0.0627801	0.223084		690.5	0.00921678	0.126645		690.5	0.0583078	0.196086		690.5	0.00749863	0.249956		576.8	493.496	0.996754		690.5	0.0333044	0.149173		576.8	4352.04	1		690.5	0.0466514	0.188132		576.8	1653.77	0.997142
690	0.0362052	0.176703		690	0.00519739	0.0699888		690	0.0629039	0.223524		690	0.00932577	0.128142		690	0.0584832	0.196676		690	0.00747446	0.24915		577	493.689	0.997144		690	0.0333803	0.149513		577	4347.43	0.998941		690	0.0467653	0.188591		577	1656	0.998487
689.5	0.0362838	0.177087		689.5	0.00523487	0.0704935		689.5	0.0630191	0.223933		689.5	0.0094543	0.129908		689.5	0.0586719	0.197311		689.5	0.00748449	0.249485		577.2	494.836	0.999461		689.5	0.0334624	0.149881		577.2	4345.11	0.998408		689.5	0.0468894	0.189092		577.2	1648.84	0.994169
689	0.0363998	0.177653		689	0.00523861	0.0705439		689	0.0631263	0.224314		689	0.00955546	0.131298		689	0.0588731	0.197987		689	0.00748651	0.249552		577.4	494.971	0.999733		689	0.0335979	0.150488		577.4	4339.86	0.997201		689	0.0470147	0.189597		577.4	1645.85	0.992367
688.5	0.0365379	0.178327		688.5	0.00526498	0.070899		688.5	0.0632154	0.224631		688.5	0.00967425	0.132931		688.5	0.0590957	0.198736		688.5	0.00747143	0.249049		577.6	494.707	0.9992		688.5	0.0337565	0.151198		577.6	4326.44	0.994118		688.5	0.0471839	0.190279		577.6	1641.86	0.989961
688	0.0367237	0.179234		688	0.00529937	0.0713621		688	0.0633161	0.224989		688	0.00979987	0.134657		688	0.0593161	0.199477		688	0.00744589	0.248198		577.8	495.103	1		688	0.0339536	0.152081		577.8	4321.64	0.993015		688	0.0473445	0.190927		577.8	1631.6	0.983775
687.5	0.0368872	0.180032		687.5	0.00529379	0.0712869		687.5	0.0633839	0.22523		687.5	0.00993719	0.136544		687.5	0.0595772	0.200355		687.5	0.00739962	0.246656		578	494.811	0.99941		687.5	0.0341828	0.153108		578	4304.92	0.989173		687.5	0.0475665	0.191822		578	1619.48	0.976467
687	0.0370926	0.181034		687	0.00531844	0.0716189		687	0.0634388	0.225425		687	0.0100557	0.138172		687	0.0598676	0.201332		687	0.0073597	0.245325		578.2	494.384	0.998548		687	0.0344542	0.154323		578.2	4287.49	0.985168		687	0.0477394	0.192519		578.2	1606.92	0.968894
686.5	0.0373228	0.182158		686.5	0.00534944	0.0720363		686.5	0.0634876	0.225598		686.5	0.0101749	0.13981		686.5	0.0601856	0.202401		686.5	0.00731355	0.243787		578.4	493.888	0.997546		686.5	0.0347438	0.15562		578.4	4261.74	0.979251		686.5	0.0479384	0.193322		578.4	1602.32	0.96612
686	0.037567	0.183349		686	0.00535039	0.0720491		686	0.0635482	0.225813		686	0.0103015	0.141549		686	0.0605089	0.203488		686	0.00727144	0.242383		578.6	494.334	0.998447		686	0.0350978	0.157206		578.6	4246.9	0.975841		686	0.0481525	0.194185		578.6	1583.49	0.954767
685.5	0.0378432	0.184697		685.5	0.00533667	0.0718644		685.5	0.0635626	0.225865		685.5	0.0104303	0.143319		685.5	0.0608391	0.204599		685.5	0.00719725	0.23991		578.8	493.828	0.997425		685.5	0.0354982	0.158999		578.8	4214.66	0.968433		685.5	0.0484054	0.195205		578.8	1570.86	0.947151
685	0.0381259	0.186077		685	0.00536423	0.0722355		685	0.063593	0.225973		685	0.01056	0.145101		685	0.0611972	0.205803		685	0.00708999	0.236335		579	493.637	0.997039		685	0.0359365	0.160963		579	4183.81	0.961345		685	0.0486917	0.19636		579	1553.98	0.936974
684.5	0.0383957	0.187394		684.5	0.00534315	0.0719516		684.5	0.0635756	0.225911		684.5	0.010695	0.146956		684.5	0.0615531	0.207		684.5	0.00695842	0.231949		579.2	491.983	0.993698		684.5	0.0364162	0.163111		579.2	4156.96	0.955175		684.5	0.0489743	0.197499		579.2	1535.9	0.926072
684	0.0387064	0.18891		684	0.00536572	0.0722556		684	0.0635856	0.225946		684	0.0108784	0.149476		684	0.0620032	0.208514		684	0.00681546	0.227184		579.4	491.348	0.992416		684	0.0368968	0.165264		579.4	4095.26	0.940998		684	0.0492643	0.198669		579.4	1517.7	0.915098
683.5	0.0390307	0.190493		683.5	0.0053833	0.0724923		683.5	0.0635404	0.225786		683.5	0.010993	0.151051		683.5	0.0624313	0.209953		683.5	0.00668158	0.222721		579.6	491.28	0.992278		683.5	0.0373963	0.167501		579.6	4069.78	0.935143		683.5	0.0495495	0.199819		579.6	1501.66	0.905427
683	0.0393775	0.192186		683	0.00540106	0.0727315		683	0.0635485	0.225815		683	0.0111244	0.152857		683	0.0628616	0.2114		683	0.00653356	0.217787		579.8	489.073	0.987821		683	0.0379428	0.169949		579.8	4019.87	0.923675		683	0.0498614	0.201077		579.8	1478.71	0.891589
682.5	0.0397131	0.193824		682.5	0.00537201	0.0723403		682.5	0.0635017	0.225648		682.5	0.0113005	0.155276		682.5	0.0632842	0.212822		682.5	0.00640788	0.213597		580	488.489	0.986641		682.5	0.0385116	0.172497		580	3967.16	0.911563		682.5	0.0502006	0.202445		580	1445.05	0.871294
682	0.0400464	0.19545		682	0.00537956	0.0724419		682	0.0634711	0.225539		682	0.0114606	0.157476		682	0.0636905	0.214188		682	0.00620831	0.206945		580.2	487.865	0.985381		682	0.0390621	0.174962		580.2	3927.17	0.902375		682	0.0505534	0.203867		580.2	1422.95	0.857969
681.5	0.0403649	0.197005		681.5	0.00536233	0.0722099		681.5	0.0634536	0.225477		681.5	0.0116318	0.159829		681.5	0.0641475	0.215725		681.5	0.00604444	0.201483		580.4	484.954	0.979501		681.5	0.0395805	0.177284		580.4	3889.8	0.893788		681.5	0.0508871	0.205213		580.4	1412.01	0.851373
681	0.040689	0.198587		681	0.00533513	0.0718436		681	0.063404	0.225301		681	0.0118135	0.162325		681	0.0646101	0.217281		681	0.00592149	0.197384		580.6	483.476	0.976516		681	0.040104	0.179629		580.6	3855.75	0.885964		681	0.051204	0.206491		580.6	1398.18	0.843034
680.5	0.0410024	0.200116		680.5	0.00536631	0.0722635		680.5	0.0634411	0.225433		680.5	0.0119884	0.164729		680.5	0.0650153	0.218643		680.5	0.00580466	0.19349		580.8	482.489	0.974522		680.5	0.040557	0.181658		580.8	3787.09	0.870187		680.5	0.0515206	0.207768		580.8	1365.93	0.823589
680	0.0412487	0.201318		680	0.00538669	0.072538		680	0.0634518	0.225471		680	0.0121451	0.166882		680	0.0653709	0.219839		680	0.00570047	0.190017		581	481.013	0.971541		680	0.0409732	0.183522		581	3776.92	0.86785		680	0.0518294	0.209013		581	1357.6	0.818566
679.5	0.0414606	0.202352		679.5	0.00542606	0.0730681		679.5	0.0635606	0.225858		679.5	0.0123738	0.170024		679.5	0.0656751	0.220862		679.5	0.00562956	0.187653		581.2	479.732	0.968954		679.5	0.0412984	0.184979		581.2	3720.31	0.854843		679.5	0.0520386	0.209857		581.2	1338.87	0.807273
679	0.0415531	0.202804		679	0.00543539	0.0731938		679	0.0636229	0.226079		679	0.0125758	0.1728		679	0.0659563	0.221808		679	0.00560402	0.186802		581.4	478.208	0.965876		679	0.0415066	0.185911		581.4	3703.95	0.851084		679	0.0522567	0.210736		581.4	1328.39	0.800954
678.5	0.0416426	0.203241		678.5	0.0054911	0.073944		678.5	0.0637592	0.226563		678.5	0.0127791	0.175593		678.5	0.0661889	0.22259		678.5	0.00560497	0.186834		581.6	476.287	0.961996		678.5	0.0415983	0.186322		581.6	3657.13	0.840325		678.5	0.0524216	0.211401		581.6	1311.18	0.790577
678	0.0417328	0.203681		678	0.00554236	0.0746342		678	0.0638815	0.226998		678	0.0129976	0.178596		678	0.0664094	0.223331		678	0.00567042	0.189015		581.8	474.409	0.958203		678	0.0416827	0.1867		581.8	3619.78	0.831743		678	0.0525818	0.212047		581.8	1293.56	0.779953
677.5	0.0418237	0.204125		677.5	0.005615	0.0756124		677.5	0.0640536	0.227609		677.5	0.0132071	0.181474		677.5	0.0666197	0.224039		677.5	0.00572542	0.190849		582	472.424	0.954193		677.5	0.0417204	0.186869		582	3593.51	0.825707		677.5	0.0527158	0.212588		582	1278.94	0.771138
677	0.0418769	0.204384		677	0.00569364	0.0766714		677	0.0642248	0.228218		677	0.0134293	0.184527		677	0.0668071	0.224669		677	0.00577805	0.192603		582.2	470.145	0.94959		677	0.0417148	0.186844		582.2	3544.74	0.814501		677	0.0528643	0.213187		582.2	1253.95	0.75607
676.5	0.0418933	0.204464		676.5	0.00572031	0.0770305		676.5	0.0643959	0.228826		676.5	0.013666	0.18778		676.5	0.0669849	0.225267		676.5	0.00582645	0.194216		582.4	469.405	0.948096		676.5	0.0417095	0.18682		582.4	3529.58	0.811017		676.5	0.0529877	0.213684		582.4	1249.97	0.75367
676	0.0419109	0.20455		676	0.00574514	0.0773649		676	0.0645742	0.229459		676	0.0139005	0.191002		676	0.067193	0.225967		676	0.00588793	0.196266		582.6	466.076	0.941372		676	0.0416685	0.186637		582.6	3490.92	0.802134		676	0.0530788	0.214052		582.6	1229.47	0.74131
675.5	0.0419359	0.204672		675.5	0.00576599	0.0776457		675.5	0.0647215	0.229983		675.5	0.0141422	0.194323		675.5	0.067394	0.226643		675.5	0.00593105	0.197703		582.8	464.371	0.937928		675.5	0.0416669	0.186629		582.8	3458.75	0.794742		675.5	0.0532445	0.21472		582.8	1222.88	0.737337
675	0.0420288	0.205126		675	0.0058198	0.0783703		675	0.0649115	0.230658		675	0.0144088	0.197986		675	0.0676375	0.227462		675	0.00597898	0.199301		583	461.586	0.932303		675	0.0416943	0.186752		583	3412.64	0.784147		675	0.0533694	0.215223		583	1195.14	0.720611
674.5	0.0420818	0.205384		674.5	0.0058517	0.0787998		674.5	0.0650702	0.231222		674.5	0.0146513	0.201319		674.5	0.0678816	0.228282		674.5	0.00595968	0.198657		583.2	458.238	0.925541		674.5	0.0417268	0.186898		583.2	3375.87	0.775698		674.5	0.0535008	0.215753		583.2	1176.37	0.709293
674	0.0421269	0.205604		674	0.00587896	0.0791669		674	0.0652331	0.231801		674	0.0149128	0.204912		674	0.0681472	0.229176		674	0.00594988	0.198331		583.4	456.169	0.921362		674	0.041765	0.187069		583.4	3332.41	0.765712		674	0.0536365	0.216301		583.4	1159.16	0.698916
673.5	0.0421559	0.205746		673.5	0.00590646	0.0795372		673.5	0.0653729	0.232297		673.5	0.0151807	0.208593		673.5	0.0683848	0.229975		673.5	0.00592475	0.197493		583.6	454.965	0.91893		673.5	0.0418197	0.187314		583.6	3315.32	0.761785		673.5	0.0537962	0.216945		583.6	1150.59	0.693749
673	0.0422078	0.205999		673	0.00591685	0.0796772		673	0.0655279	0.232848		673	0.0154457	0.212234		673	0.0686467	0.230855		673	0.00592458	0.197487		583.8	452.258	0.913462		673	0.0418623	0.187505		583.8	3267.79	0.750864		673	0.0539509	0.217569		583.8	1134.28	0.683915
672.5	0.0422961	0.20643		672.5	0.00595712	0.0802194		672.5	0.0656682	0.233347		672.5	0.015735	0.216209		672.5	0.0689053	0.231725		672.5	0.005963	0.198768		584	449.288	0.907464		672.5	0.0419159	0.187745		584	3211.26	0.737875		672.5	0.0541078	0.218201		584	1110.22	0.669408
672	0.0423738	0.206809		672	0.00600666	0.0808866		672	0.0658049	0.233832		672	0.0160271	0.220223		672	0.0691704	0.232617		672	0.00598171	0.199392		584.2	447.596	0.904046		672	0.0419967	0.188107		584.2	3183.97	0.731604		672	0.0542798	0.218895		584.2	1101.86	0.664367
671.5	0.0424734	0.207296		671.5	0.00605394	0.0815232		671.5	0.0659757	0.234439		671.5	0.0163167	0.224202		671.5	0.0694573	0.233581		671.5	0.00599704	0.199903		584.4	444.138	0.897062		671.5	0.0420368	0.188286		584.4	3138.07	0.721057		671.5	0.054438	0.219533		584.4	1083.86	0.653514
671	0.042546	0.20765		671	0.00606814	0.0817145		671	0.0661173	0.234943		671	0.0166169	0.228327		671	0.0697486	0.234561		671	0.00598112	0.199372		584.6	441.49	0.891713		671	0.0421015	0.188576		584.6	3084.47	0.708741		671	0.0546359	0.220331		584.6	1058.22	0.638055
670.5	0.0426415	0.208116		670.5	0.00610164	0.0821656		670.5	0.0662815	0.235526		670.5	0.0169339	0.232683		670.5	0.0700184	0.235468		670.5	0.00599745	0.199916		584.8	438.848	0.886377		670.5	0.0421933	0.188987		584.8	3046.04	0.699911		670.5	0.0548385	0.221148		584.8	1041.71	0.6281
670	0.0427103	0.208452		670	0.00612741	0.0825126		670	0.0664397	0.236088		670	0.0172427	0.236926		670	0.0703069	0.236439		670	0.0060227	0.200758		585	436.366	0.881364		670	0.0422583	0.189278		585	3013.48	0.692429		670	0.0550194	0.221877		585	1028.31	0.62002
669.5	0.0428361	0.209066		669.5	0.00619328	0.0833996		669.5	0.0666169	0.236718		669.5	0.0175818	0.241586		669.5	0.0706042	0.237438		669.5	0.00604895	0.201633		585.2	433.971	0.876527		669.5	0.0423217	0.189562		585.2	2974.66	0.683509		669.5	0.0551917	0.222572		585.2	1005.97	0.60655
669	0.0429088	0.209421		669	0.00623041	0.0838996		669	0.0667773	0.237288		669	0.0179412	0.246524		669	0.0708804	0.238367		669	0.00605774	0.201926		585.4	430.183	0.868876		669	0.042398	0.189904		585.4	2911.03	0.668889		669	0.0553658	0.223274		585.4	986.327	0.594707
668.5	0.0429451	0.209598		668.5	0.00623914	0.0840172		668.5	0.0669118	0.237766		668.5	0.0183	0.251454		668.5	0.0712	0.239442		668.5	0.00601153	0.200386		585.6	428.195	0.86486		668.5	0.0424648	0.190203		585.6	2887.6	0.663505		668.5	0.0555204	0.223898		585.6	969.424	0.584515
668	0.0430277	0.210001		668	0.00627258	0.0844675		668	0.0670772	0.238353		668	0.0186539	0.256317		668	0.0715027	0.24046		668	0.00600886	0.200297		585.8	423.294	0.854961		668	0.0425291	0.190491		585.8	2834.63	0.651334		668	0.0557201	0.224703		585.8	949.979	0.572791
667.5	0.0430895	0.210302		667.5	0.00632354	0.0851537		667.5	0.0672138	0.238839		667.5	0.0190023	0.261104		667.5	0.0718412	0.241598		667.5	0.00599235	0.199746		586	420.522	0.849363		667.5	0.0426155	0.190878		586	2786.15	0.640194		667.5	0.0559082	0.225462		586	932.148	0.562039
667	0.0431616	0.210654		667	0.0063824	0.0859463		667	0.0673669	0.239383		667	0.0193549	0.265949		667	0.0721323	0.242577		667	0.00602608	0.200871		586.2	419	0.846289		667	0.0426686	0.191116		586.2	2767.7	0.635955		667	0.0560941	0.226211		586.2	923.361	0.556741
666.5	0.0432531	0.211101		666.5	0.00642374	0.086503		666.5	0.0675035	0.239868		666.5	0.019733	0.271144		666.5	0.072478	0.24374		666.5	0.00604147	0.201384		586.4	415.828	0.839882		666.5	0.0427408	0.19144		586.4	2725.33	0.626219		666.5	0.056291	0.227005		586.4	906.492	0.54657
666	0.0433532	0.211589		666	0.00647328	0.0871701		666	0.0676635	0.240437		666	0.0201442	0.276795		666	0.0728113	0.244861		666	0.00602721	0.200908		586.6	411.877	0.831902		666	0.0428341	0.191857		586.6	2684.9	0.616929		666	0.0564826	0.227778		586.6	885.635	0.533994
665.5	0.0433952	0.211794		665.5	0.00649193	0.0874213		665.5	0.0677944	0.240902		665.5	0.0205524	0.282404		665.5	0.0731609	0.246036		665.5	0.00601325	0.200443		586.8	408.383	0.824845		665.5	0.0429076	0.192187		586.8	2640.31	0.606683		665.5	0.0566671	0.228522		586.8	867.764	0.523219
665	0.0434736	0.212177		665	0.00653683	0.0880259		665	0.067963	0.241501		665	0.0209539	0.28792		665	0.0735161	0.247231		665	0.00601248	0.200417		587	406.32	0.820678		665	0.0429865	0.19254		587	2610.92	0.59993		665	0.0568474	0.229249		587	858.911	0.517881
664.5	0.0436017	0.212802		664.5	0.0066207	0.0891553		664.5	0.0681588	0.242197		664.5	0.0213499	0.293362		664.5	0.0738757	0.24844		664.5	0.00603523	0.201176		587.2	403.064	0.814101		664.5	0.043067	0.192901		587.2	2570.93	0.590741		664.5	0.0570855	0.230209		587.2	840.816	0.506971
664	0.0436969	0.213267		664	0.00667837	0.0899319		664	0.0683277	0.242797		664	0.0217628	0.299035		664	0.0742317	0.249637		664	0.00602965	0.20099		587.4	397.859	0.803588		664	0.0431389	0.193223		587.4	2521.52	0.579388		664	0.0573091	0.231111		587.4	820.559	0.494757
663.5	0.0437864	0.213704		663.5	0.00669257	0.0901231		663.5	0.0684953	0.243393		663.5	0.022228	0.305427		663.5	0.0745359	0.25066		663.5	0.00606386	0.20213		587.6	395.079	0.797973		663.5	0.0432459	0.193702		587.6	2496.3	0.573593		663.5	0.0575559	0.232106		587.6	809.687	0.488201
663	0.0438853	0.214186		663	0.00670676	0.0903142		663	0.0686508	0.243945		663	0.0226672	0.311462		663	0.074902	0.251892		663	0.00601278	0.200427		587.8	392.358	0.792478		663	0.0433376	0.194113		587.8	2462.09	0.565732		663	0.0578051	0.233111		587.8	796.46	0.480226
662.5	0.0439268	0.214389		662.5	0.00672904	0.0906142		662.5	0.0687917	0.244446		662.5	0.0231334	0.317868		662.5	0.0752792	0.25316		662.5	0.00599549	0.199851		588	388.853	0.785398		662.5	0.0433977	0.194382		588	2428.55	0.558026		662.5	0.0580249	0.233998		588	782.57	0.471851
662	0.0440047	0.214769		662	0.00677038	0.0911709		662	0.0689407	0.244975		662	0.0235938	0.324194		662	0.0756332	0.254351		662	0.00600102	0.200035		588.2	384.916	0.777446		662	0.0434804	0.194752		588.2	2376.53	0.546073		662	0.0582919	0.235075		588.2	763.895	0.460591
661.5	0.0441251	0.215357		661.5	0.00681843	0.091818		661.5	0.0691103	0.245578		661.5	0.0240809	0.330887		661.5	0.0759974	0.255575		661.5	0.0060265	0.200885		588.4	382.492	0.77255		661.5	0.0436118	0.195341		588.4	2361.08	0.542523		661.5	0.058555	0.236136		588.4	758.909	0.457585
661	0.0442151	0.215796		661	0.0068698	0.0925097		661	0.0692659	0.246131		661	0.0245919	0.337909		661	0.0763697	0.256827		661	0.00602656	0.200887		588.6	378.189	0.763859		661	0.0436973	0.195724		588.6	2331.71	0.535774		661	0.0587993	0.237121		588.6	740.555	0.446518
660.5	0.0442879	0.216151		660.5	0.00691263	0.0930865		660.5	0.0694188	0.246674		660.5	0.0250701	0.34448		660.5	0.076746	0.258093		660.5	0.00604188	0.201397		588.8	375.655	0.758741		660.5	0.0437915	0.196146		588.8	2301.55	0.528844		660.5	0.0590442	0.238108		588.8	732.903	0.441904
660	0.0443387	0.216399		660	0.00690984	0.0930489		660	0.0695476	0.247132		660	0.0255851	0.351556		660	0.0771033	0.259295		660	0.00602917	0.200974		589	372.769	0.752912		660	0.04387	0.196497		589	2270.97	0.521817		660	0.0592633	0.238992		589	726.211	0.43787
659.5	0.044431	0.21685		659.5	0.00695973	0.0937207		659.5	0.0697044	0.247689		659.5	0.026051	0.357958		659.5	0.0775262	0.260717		659.5	0.00598991	0.199665		589.2	368.668	0.744629		659.5	0.0439382	0.196803		589.2	2247.47	0.516418		659.5	0.0595076	0.239977		589.2	714.639	0.430892
659	0.0445389	0.217376		659	0.00703896	0.0947877		659	0.0699021	0.248392		659	0.0265864	0.365315		659	0.0779385	0.262103		659	0.0060221	0.200738		589.4	365.614	0.73846		659	0.0440358	0.19724		589.4	2221.34	0.510414		659	0.0597346	0.240893		589.4	702.665	0.423672
658.5	0.0446823	0.218076		658.5	0.00711612	0.0958267		658.5	0.0701056	0.249115		658.5	0.027124	0.372702		658.5	0.0783109	0.263356		658.5	0.00600844	0.200283		589.6	360.97	0.729081		658.5	0.0441801	0.197886		589.6	2188.5	0.502868		658.5	0.0600042	0.24198		589.6	688.1	0.41489
658	0.0447484	0.218399		658	0.00713602	0.0960947		658	0.0702648	0.24968		658	0.0276556	0.380006		658	0.0787303	0.264766		658	0.00597964	0.199323		589.8	359.202	0.72551		658	0.0442838	0.198351		589.8	2171.14	0.498879		658	0.0602395	0.242929		589.8	686.482	0.413915
657.5	0.0448031	0.218666		657.5	0.00715479	0.0963474		657.5	0.0704305	0.250269		657.5	0.0281574	0.386901		657.5	0.0791479	0.26617		657.5	0.00595309	0.198438		590	355.65	0.718335		657.5	0.0443444	0.198622		590	2145.94	0.493088		657.5	0.060485	0.243919		590	674.119	0.406461
657	0.0449195	0.219234		657	0.00719619	0.0969049		657	0.0705927	0.250846		657	0.0286916	0.394242		657	0.0795622	0.267564		657	0.00594798	0.198267		590.2	350.951	0.708844		657	0.0444208	0.198964		590.2	2113.42	0.485616		657	0.0607758	0.245091		590.2	663.036	0.399778
656.5	0.0450166	0.219708		656.5	0.00721881	0.0972095		656.5	0.0707593	0.251438		656.5	0.0292637	0.402103		656.5	0.0799947	0.269018		656.5	0.00594798	0.198267		590.4	348.049	0.702983		656.5	0.0444939	0.199292		590.4	2093.71	0.481087		656.5	0.0610332	0.246129		590.4	653.087	0.393779
656	0.0451362	0.220292		656	0.00728403	0.0980878		656	0.0709525	0.252124		656	0.0297992	0.409461		656	0.0804357	0.270501		656	0.00597203	0.199069		590.6	345.236	0.697301		656	0.0446045	0.199787		590.6	2076.86	0.477215		656	0.061319	0.247282		590.6	647.009	0.390115
655.5	0.045215	0.220676		655.5	0.00733096	0.0987198		655.5	0.0711088	0.252679		655.5	0.0304044	0.417777		655.5	0.080863	0.271938		655.5	0.00598807	0.199604		590.8	342.847	0.692476		655.5	0.044698	0.200206		590.8	2051.94	0.471489		655.5	0.0615908	0.248378		590.8	642.864	0.387615
655	0.0452867	0.221026		655	0.00735228	0.0990069		655	0.071246	0.253167		655	0.0309835	0.425734		655	0.0812838	0.273353		655	0.0059481	0.198271		591	336.404	0.679463		655	0.044773	0.200542		591	2022.8	0.464794		655	0.0618531	0.249436		591	628.671	0.379058
654.5	0.0453809	0.221486		654.5	0.00739902	0.0996363		654.5	0.0714167	0.253774		654.5	0.0315745	0.433855		654.5	0.0817325	0.274862		654.5	0.00596526	0.198843		591.2	335.079	0.676786		654.5	0.0448304	0.200799		591.2	2011.68	0.462238		654.5	0.0621148	0.250491		591.2	624.215	0.376371
654	0.0455155	0.222143		654	0.00748598	0.100807		654	0.0716228	0.254506		654	0.0321952	0.442383		654	0.0821853	0.276385		654	0.00600535	0.20018		591.4	329.642	0.665805		654	0.0449136	0.201172		591.4	1982.26	0.455478		654	0.0623996	0.25164		591.4	615.789	0.37129
653.5	0.0456455	0.222777		653.5	0.00755149	0.101689		653.5	0.0718014	0.255141		653.5	0.0328423	0.451275		653.5	0.0826091	0.27781		653.5	0.00601824	0.200609		591.6	327.22	0.660913		653.5	0.0450114	0.20161		591.6	1970.11	0.452687		653.5	0.0627259	0.252956		591.6	611.393	0.36864
653	0.045722	0.223151		653	0.00759147	0.102228		653	0.0719767	0.255763		653	0.0334436	0.459537		653	0.0830623	0.279334		653	0.00600815	0.200273		591.8	323.677	0.653757		653	0.0451293	0.202138		591.8	1950.63	0.44821		653	0.0630065	0.254087		591.8	604.081	0.364231
652.5	0.0458041	0.223551		652.5	0.00766001	0.103151		652.5	0.0721633	0.256427		652.5	0.0340831	0.468324		652.5	0.0835071	0.28083		652.5	0.00596431	0.198812		592	321.321	0.648998		652.5	0.0452311	0.202594		592	1934.01	0.444392		652.5	0.0632981	0.255263		592	599.57	0.361511
652	0.0458774	0.223909		652	0.00768959	0.103549		652	0.0723149	0.256965		652	0.0347384	0.477329		652	0.0839845	0.282436		652	0.00594946	0.198317		592.2	318.246	0.642787		652	0.0453259	0.203018		592.2	1907.53	0.438307		652	0.0636025	0.256491		592.2	589.46	0.355415
651.5	0.0460003	0.224509		651.5	0.00775516	0.104432		651.5	0.0725359	0.257751		651.5	0.0353574	0.485834		651.5	0.0844756	0.284087		651.5	0.00593004	0.197669		592.4	312.888	0.631965		651.5	0.0454115	0.203402		592.4	1885.46	0.433236		651.5	0.0638781	0.257602		592.4	582.765	0.351379
651	0.0460989	0.22499		651	0.0078047	0.105099		651	0.0727152	0.258388		651	0.0360158	0.494881		651	0.0849586	0.285711		651	0.00595974	0.198659		592.6	311.764	0.629695		651	0.0455245	0.203908		592.6	1879.88	0.431954		651	0.0641981	0.258893		592.6	581.571	0.350659
650.5	0.0461932	0.22545		650.5	0.00787241	0.106011		650.5	0.0728985	0.259039		650.5	0.036656	0.503678		650.5	0.0854301	0.287297		650.5	0.00595611	0.198538		592.8	307.988	0.622069		650.5	0.0456254	0.20436		592.8	1857.44	0.426798		650.5	0.0645106	0.260153		592.8	571.136	0.344367
650	0.0462645	0.225798		650	0.00790401	0.106437		650	0.0730511	0.259581		650	0.0373097	0.51266		650	0.0859196	0.288943		650	0.00591139	0.197048		593	303.619	0.613244		650	0.0457158	0.204765		593	1828.14	0.420065		650	0.064831	0.261445		593	563.846	0.339971
649.5	0.0463281	0.226109		649.5	0.00796364	0.10724		649.5	0.0732136	0.260159		649.5	0.0379598	0.521593		649.5	0.0864325	0.290668		649.5	0.00587296	0.195767		593.2	300.373	0.606688		649.5	0.0458268	0.205262		593.2	1810.67	0.416051		649.5	0.0651419	0.262699		593.2	558.597	0.336807
649	0.0464162	0.226539		649	0.0080307	0.108143		649	0.0733855	0.26077		649	0.0386442	0.530997		649	0.086927	0.292331		649	0.00587486	0.19583		593.4	296.594	0.599055		649	0.0459206	0.205682		593.4	1793.4	0.412083		649	0.065463	0.263994		593.4	549.089	0.331074
648.5	0.0465184	0.227038		648.5	0.00808635	0.108892		648.5	0.0735554	0.261373		648.5	0.0393151	0.540215		648.5	0.0874314	0.294027		648.5	0.00589529	0.196511		593.6	293.542	0.592891		648.5	0.0460306	0.206175		593.6	1767.13	0.406046		648.5	0.0658063	0.265378		593.6	547.145	0.329902
648	0.0466131	0.2275		648	0.00816161	0.109905		648	0.0737371	0.262019		648	0.0400175	0.549867		648	0.0879254	0.295689		648	0.00589565	0.196523		593.8	290.689	0.587128		648	0.0461386	0.206659		593.8	1760.58	0.404541		648	0.0661584	0.266798		593.8	539.581	0.325341
647.5	0.0466774	0.227814		647.5	0.0081698	0.110016		647.5	0.07387	0.262491		647.5	0.0407187	0.559502		647.5	0.0884325	0.297394		647.5	0.005889	0.196301		594	288.094	0.581887		647.5	0.0462378	0.207103		594	1735.57	0.398795		647.5	0.0665165	0.268242		594	532.718	0.321203
647	0.0467526	0.228181		647	0.00823585	0.110905		647	0.0740557	0.263151		647	0.0414182	0.569113		647	0.0889767	0.299224		647	0.00586524	0.195509		594.2	284.822	0.575278		647	0.0463626	0.207662		594.2	1720.18	0.395258		647	0.0668473	0.269576		594.2	529.258	0.319117
646.5	0.0468184	0.228502		646.5	0.00825694	0.111189		646.5	0.0742126	0.263709		646.5	0.0421059	0.578563		646.5	0.0895203	0.301052		646.5	0.00584611	0.194872		594.4	280.474	0.566496		646.5	0.0464617	0.208106		594.4	1696.62	0.389845		646.5	0.0672007	0.271001		594.4	520.26	0.313691
646	0.0469261	0.229027		646	0.00833605	0.112254		646	0.0743954	0.264358		646	0.042799	0.588087		646	0.0900465	0.302822		646	0.00587112	0.195705		594.6	278.099	0.561699		646	0.0465401	0.208457		594.6	1688.08	0.387882		646	0.0675323	0.272338		594.6	516.951	0.311696
645.5	0.0470298	0.229533		645.5	0.00839521	0.113051		645.5	0.0745879	0.265042		645.5	0.0434974	0.597683		645.5	0.0905843	0.30463		645.5	0.00590931	0.196978		594.8	274.316	0.554058		645.5	0.0466105	0.208772		594.8	1663.57	0.382251		645.5	0.0678453	0.273601		594.8	507.674	0.306102
645	0.0471179	0.229963		645	0.00846138	0.113942		645	0.0747894	0.265758		645	0.0442029	0.607377		645	0.0911389	0.306496		645	0.00590397	0.1968		595	271.453	0.548276		645	0.0467049	0.209195		595	1645.02	0.377988		645	0.0681544	0.274847		595	504.205	0.304011
644.5	0.0472109	0.230417		644.5	0.00851121	0.114613		644.5	0.0749941	0.266486		644.5	0.0449229	0.61727		644.5	0.0917038	0.308395		644.5	0.00587837	0.195947		595.2	267.82	0.540938		644.5	0.0467836	0.209548		595.2	1628.17	0.374117		644.5	0.068506	0.276265		595.2	494.134	0.297939
644	0.0473264	0.230981		644	0.00857643	0.115491		644	0.0752052	0.267236		644	0.0456189	0.626834		644	0.0922574	0.310257		644	0.00583613	0.194539		595.4	266.477	0.538225		644	0.0468584	0.209883		595.4	1614.29	0.370927		644	0.0688385	0.277606		595.4	493.758	0.297712
643.5	0.0474462	0.231566		643.5	0.00867574	0.116829		643.5	0.075428	0.268027		643.5	0.0463317	0.636628		643.5	0.0927927	0.312057		643.5	0.00581992	0.193999		595.6	261.899	0.528979		643.5	0.0469588	0.210332		595.6	1595.23	0.366548		643.5	0.0691817	0.27899		595.6	484.52	0.292142
643	0.0475521	0.232083		643	0.00874713	0.11779		643	0.0756129	0.268684		643	0.0470407	0.64637		643	0.0933008	0.313766		643	0.00581927	0.193977		595.8	259.708	0.524553		643	0.0470127	0.210574		595.8	1578.29	0.362655		643	0.0695468	0.280462		595.8	480.085	0.289468
642.5	0.0476781	0.232698		642.5	0.00882952	0.1189		642.5	0.0758219	0.269427		642.5	0.0477573	0.656217		642.5	0.0938368	0.315568		642.5	0.00583293	0.194432		596	256.261	0.517591		642.5	0.0471136	0.211026		596	1555.01	0.357306		642.5	0.0699069	0.281914		596	471.243	0.284136
642	0.0477747	0.233169		642	0.00889319	0.119757		642	0.0760383	0.270196		642	0.0484985	0.666401		642	0.0943941	0.317443		642	0.00581529	0.193844		596.2	252.795	0.510591		642	0.0472517	0.211644		596.2	1536.51	0.353055		642	0.0702538	0.283313		596.2	467.674	0.281984
641.5	0.0478705	0.233637		641.5	0.00894896	0.120508		641.5	0.0762453	0.270932		641.5	0.0492281	0.676427		641.5	0.0949565	0.319334		641.5	0.005779	0.192635		596.4	251.431	0.507836		641.5	0.0473756	0.212199		596.4	1529.91	0.351539		641.5	0.0706273	0.28482		596.4	462.576	0.278911
641	0.0479852	0.234196		641	0.00900753	0.121297		641	0.0764442	0.271638		641	0.0499393	0.686199		641	0.0955172	0.32122		641	0.00575803	0.191936		596.6	246.921	0.498727		641	0.0474615	0.212584		596.6	1499.46	0.344542		641	0.0710316	0.28645		596.6	455.093	0.274399
640.5	0.0480952	0.234733		640.5	0.00909668	0.122497		640.5	0.0766253	0.272282		640.5	0.0506224	0.695585		640.5	0.0960412	0.322982		640.5	0.00574389	0.191464		596.8	243.868	0.49256		640.5	0.047569	0.213065		596.8	1481.7	0.340461		640.5	0.0713883	0.287889		596.8	450.415	0.271578
640	0.0481923	0.235207		640	0.00917259	0.123519		640	0.0768292	0.273006		640	0.051326	0.705253		640	0.0965984	0.324856		640	0.00578399	0.192801		597	241.335	0.487444		640	0.0476808	0.213566		597	1469.67	0.337697		640	0.0717262	0.289251		597	447.878	0.270048
639.5	0.0482862	0.235665		639.5	0.00926828	0.124808		639.5	0.0770366	0.273743		639.5	0.0520323	0.714958		639.5	0.0971739	0.326791		639.5	0.00579224	0.193076		597.2	238.277	0.481268		639.5	0.0477726	0.213977		597.2	1454.14	0.334128		639.5	0.0721122	0.290808		597.2	442.792	0.266982
639	0.0483726	0.236087		639	0.009356	0.125989		639	0.0772736	0.274586		639	0.0527411	0.724698		639	0.0977725	0.328804		639	0.00577668	0.192557		597.4	235.748	0.47616		639	0.0478978	0.214538		597.4	1435.24	0.329786		639	0.0724556	0.292193		597.4	435.507	0.262589
638.5	0.0484386	0.236409		638.5	0.00941457	0.126778		638.5	0.0774605	0.27525		638.5	0.0534409	0.734313		638.5	0.0983681	0.330807		638.5	0.00574538	0.191514		597.6	232.496	0.469591		638.5	0.0479962	0.214979		597.6	1415.76	0.32531		638.5	0.0728226	0.293673		597.6	428.979	0.258653
638	0.0485281	0.236846		638	0.00948608	0.127741		638	0.0776545	0.275939		638	0.0540982	0.743345		638	0.0989234	0.332674		638	0.00573546	0.191183		597.8	230.369	0.465295		638	0.0480718	0.215318		597.8	1403.99	0.322605		638	0.0731959	0.295178		597.8	424.868	0.256175
637.5	0.0486465	0.237424		637.5	0.00956852	0.128851		637.5	0.0778433	0.27661		637.5	0.0547857	0.752792		637.5	0.0994999	0.334613		637.5	0.00573403	0.191136		598	226.331	0.457139		637.5	0.0481552	0.215691		598	1383.3	0.317851		637.5	0.0735648	0.296666		598	417.311	0.251618
637	0.0487281	0.237822		637	0.0096294	0.129671		637	0.0780467	0.277333		637	0.0554783	0.762309		637	0.100092	0.336604		637	0.00574098	0.191367		598.2	223.258	0.450932		637	0.0482811	0.216255		598.2	1366.97	0.314099		637	0.0739263	0.298124		598.2	413.432	0.249279
636.5	0.0488305	0.238322		636.5	0.00968743	0.130452		636.5	0.0782666	0.278114		636.5	0.0561565	0.771627		636.5	0.100707	0.338673		636.5	0.00573582	0.191195		598.4	221.364	0.447107		636.5	0.0484066	0.216817		598.4	1354	0.311118		636.5	0.0742986	0.299625		598.4	412.28	0.248585
636	0.04891	0.23871		636	0.00973162	0.131047		636	0.07846	0.278801		636	0.0568461	0.781103		636	0.101331	0.340771		636	0.00571188	0.190397		598.6	216.532	0.437347		636	0.0484891	0.217187		598.6	1332.56	0.306192		636	0.0746857	0.301186		598.6	401.938	0.242349
635.5	0.0490155	0.239225		635.5	0.009789	0.13182		635.5	0.0786819	0.27959		635.5	0.0575015	0.790109		635.5	0.101909	0.342715		635.5	0.00572394	0.190799		598.8	215.389	0.435039		635.5	0.0485802	0.217595		598.8	1321.71	0.303699		635.5	0.0750452	0.302636		598.8	401.248	0.241933
635	0.0491335	0.239801		635	0.00985956	0.13277		635	0.0788707	0.280261		635	0.0581364	0.798833		635	0.102486	0.344655		635	0.00572013	0.190672		599	212.77	0.429749		635	0.048681	0.218046		599	1300.04	0.29872		635	0.075435	0.304208		599	389.947	0.235119
634.5	0.0492451	0.240345		634.5	0.00995656	0.134076		634.5	0.079088	0.281033		634.5	0.0587756	0.807616		634.5	0.103089	0.346683		634.5	0.00573742	0.191249		599.2	209.81	0.42377		634.5	0.0488052	0.218603		599.2	1286.06	0.295507		634.5	0.0758051	0.3057		599.2	389.596	0.234907
634	0.0493583	0.240898		634	0.0100285	0.135045		634	0.0793046	0.281803		634	0.0594398	0.816742		634	0.103709	0.348768		634	0.00570362	0.190122		599.4	207.297	0.418695		634	0.0489239	0.219134		599.4	1276.39	0.293285		634	0.0761879	0.307244		599.4	385.52	0.23245
633.5	0.04945	0.241345		633.5	0.0101003	0.136012		633.5	0.0795338	0.282617		633.5	0.0600671	0.825362		633.5	0.104323	0.350833		633.5	0.00570748	0.190251		599.6	205.429	0.414922		633.5	0.0490169	0.219551		599.6	1264.39	0.290528		633.5	0.0765589	0.30874		599.6	381.997	0.230325
633	0.0495641	0.241902		633	0.0101858	0.137163		633	0.0797569	0.28341		633	0.0606626	0.833544		633	0.104911	0.35281		633	0.00569614	0.189873		599.8	202.929	0.409872		633	0.0491165	0.219997		599.8	1246.26	0.286362		633	0.076969	0.310394		599.8	374.697	0.225924
632.5	0.0496494	0.242319		632.5	0.0102609	0.138175		632.5	0.0799553	0.284115		632.5	0.0612879	0.842136		632.5	0.105479	0.354721		632.5	0.00570885	0.190296		600	198.801	0.401535		632.5	0.0492097	0.220414		600	1224.34	0.281326		632.5	0.0773325	0.31186		600	368.256	0.22204
632	0.049775	0.242932		632	0.0103798	0.139776		632	0.0802004	0.284986		632	0.061838	0.849695		632	0.106048	0.356634		632	0.00570707	0.190237		600.2	198.248	0.400418		632	0.0493283	0.220946		600.2	1223.68	0.281174		632	0.0777145	0.3134		600.2	364.124	0.219549
631.5	0.0498705	0.243398		631.5	0.0104593	0.140846		631.5	0.0804	0.285695		631.5	0.0624482	0.85808		631.5	0.106671	0.358729		631.5	0.00568871	0.189625		600.4	194.299	0.392442		631.5	0.0494562	0.221518		600.4	1206.21	0.27716		631.5	0.0781027	0.314966		600.4	360.824	0.217559
631	0.0499516	0.243794		631	0.0105214	0.141683		631	0.0806296	0.286511		631	0.0630256	0.866013		631	0.107265	0.360727		631	0.00567678	0.189227		600.6	191.706	0.387204		631	0.0495676	0.222017		600.6	1182.57	0.271728		631	0.0784971	0.316556		600.6	356.641	0.215037
630.5	0.0500668	0.244356		630.5	0.0105986	0.142722		630.5	0.0808638	0.287343		630.5	0.0636122	0.874074		630.5	0.107874	0.362775		630.5	0.00566905	0.18897		600.8	189.718	0.383189		630.5	0.0496345	0.222317		600.8	1174.35	0.269839		630.5	0.078875	0.31808		600.8	351.136	0.211718
630	0.0501557	0.24479		630	0.0106969	0.144046		630	0.0810754	0.288095		630	0.0641433	0.881371		630	0.108462	0.364752		630	0.00567975	0.189326		601	186.156	0.375994		630	0.0497543	0.222854		601	1156.04	0.265632		630	0.0792642	0.31965		601	344.113	0.207483
629.5	0.0502541	0.24527		629.5	0.0108018	0.145459		629.5	0.0812882	0.288851		629.5	0.0646646	0.888534		629.5	0.109047	0.36672		629.5	0.00566763	0.188922		601.2	184.107	0.371856		629.5	0.0498906	0.223464		601.2	1141.96	0.262396		629.5	0.0796508	0.321209		601.2	341.684	0.206019
629	0.0503585	0.24578		629	0.0108953	0.146718		629	0.0815158	0.28966		629	0.0652062	0.895976		629	0.109621	0.36865		629	0.00566769	0.188924		601.4	182.164	0.367932		629	0.0499856	0.22389		601.4	1131.9	0.260085		629	0.0799728	0.322507		601.4	339.346	0.204609
628.5	0.0504934	0.246438		628.5	0.0110205	0.148404		628.5	0.0817685	0.290558		628.5	0.0656991	0.902749		628.5	0.110249	0.370762		628.5	0.00566205	0.188736		601.6	179.364	0.362276		628.5	0.0500826	0.224324		601.6	1115.06	0.256215		628.5	0.0803372	0.323977		601.6	333.719	0.201216
628	0.0505694	0.246809		628	0.0111041	0.149529		628	0.0819798	0.291309		628	0.0661915	0.909515		628	0.110872	0.372857		628	0.00564019	0.188008		601.8	177.655	0.358824		628	0.0501798	0.224759		601.8	1105.56	0.254033		628	0.0806991	0.325436		601.8	329.954	0.198946
627.5	0.0506573	0.247238		627.5	0.0111858	0.15063		627.5	0.0822056	0.292111		627.5	0.0666448	0.915744		627.5	0.111448	0.374794		627.5	0.00562938	0.187647		602	175.558	0.354589		627.5	0.0502886	0.225247		602	1092.2	0.250963		627.5	0.0810192	0.326727		602	327.422	0.197419
627	0.0508084	0.247975		627	0.0112996	0.152162		627	0.0824276	0.2929		627	0.0671005	0.922005		627	0.112034	0.376765		627	0.00563175	0.187726		602.2	172.701	0.348818		627	0.0503946	0.225722		602.2	1077.66	0.247622		627	0.0813872	0.328211		602.2	320.532	0.193265
626.5	0.0509134	0.248488		626.5	0.0113824	0.153277		626.5	0.082671	0.293765		626.5	0.0675135	0.92768		626.5	0.112604	0.378682		626.5	0.00563603	0.187869		602.4	170.264	0.343896		626.5	0.0505356	0.226353		602.4	1064.36	0.244566		626.5	0.0817697	0.329754		602.4	320	0.192944
626	0.0510406	0.249109		626	0.0114829	0.15463		626	0.0829317	0.294691		626	0.0679442	0.933598		626	0.113171	0.380588		626	0.00563068	0.187691		602.6	168.53	0.340394		626	0.0506205	0.226733		602.6	1047.24	0.240632		626	0.0821163	0.331152		602.6	315.582	0.19028
625.5	0.0511427	0.249607		625.5	0.011573	0.155844		625.5	0.0831812	0.295578		625.5	0.0683619	0.939338		625.5	0.113744	0.382515		625.5	0.00562047	0.18735		602.8	165.757	0.334793		625.5	0.0507321	0.227233		602.8	1039.6	0.238876		625.5	0.082461	0.332542		602.8	309.475	0.186598
625	0.0512551	0.250155		625	0.0116702	0.157153		625	0.0834261	0.296448		625	0.0687486	0.944651		625	0.114329	0.384483		625	0.0056001	0.186671		603	163.962	0.331167		625	0.0508658	0.227832		603	1025.32	0.235595		625	0.0828284	0.334023		603	305.788	0.184375
624.5	0.0513664	0.250699		624.5	0.0117668	0.158453		624.5	0.0836743	0.29733		624.5	0.0691181	0.949728		624.5	0.114888	0.386363		624.5	0.00559534	0.186513		603.2	162.238	0.327685		624.5	0.0509888	0.228383		603.2	1012.42	0.232631		624.5	0.0831981	0.335514		603.2	301.266	0.181649
624	0.051505	0.251375		624	0.0118846	0.16004		624	0.0839361	0.29826		624	0.0695039	0.95503		624	0.115408	0.388111		624	0.00559998	0.186667		603.4	158.832	0.320806		624	0.0511164	0.228955		603.4	999.418	0.229644		624	0.0835391	0.336889		603.4	297.452	0.179349
623.5	0.0516125	0.2519		623.5	0.0119979	0.161565		623.5	0.084184	0.299141		623.5	0.0698443	0.959707		623.5	0.115978	0.390028		623.5	0.0056017	0.186725		603.6	157.712	0.318544		623.5	0.051258	0.229589		603.6	988.808	0.227206		623.5	0.0839115	0.338391		603.6	295.842	0.178378
623	0.051702	0.252337		623	0.0120975	0.162907		623	0.0844331	0.300026		623	0.0701574	0.964009		623	0.116533	0.391895		623	0.00557859	0.185954		603.8	155.303	0.313678		623	0.0513589	0.230041		603.8	970.623	0.223027		623	0.0842258	0.339659		603.8	292.214	0.176191
622.5	0.0518019	0.252824		622.5	0.0122036	0.164335		622.5	0.0846816	0.300909		622.5	0.0704591	0.968155		622.5	0.117098	0.393795		622.5	0.00554593	0.184866		604	153.572	0.310182		622.5	0.0514468	0.230434		604	965.791	0.221917		622.5	0.0845416	0.340932		604	289.379	0.174481
622	0.0518936	0.253272		622	0.0122963	0.165584		622	0.0849147	0.301738		622	0.0707351	0.971947		622	0.117652	0.395658		622	0.00558275	0.186093		604.2	151.492	0.305981		622	0.0515699	0.230986		604.2	952.924	0.21896		622	0.0848561	0.3422		604.2	285.239	0.171985
621.5	0.0520211	0.253894		621.5	0.0124144	0.167174		621.5	0.085168	0.302638		621.5	0.0709996	0.975581		621.5	0.118173	0.39741		621.5	0.0056118	0.187061		604.4	149.57	0.302099		621.5	0.0516869	0.23151		604.4	942.092	0.216471		621.5	0.085188	0.343539		604.4	282.082	0.170082
621	0.0521143	0.254349		621	0.0125329	0.16877		621	0.0854285	0.303563		621	0.0712299	0.978746		621	0.1187	0.399182		621	0.00562575	0.187526		604.6	148.12	0.29917		621	0.0518074	0.23205		604.6	930.61	0.213833		621	0.0854967	0.344784		604.6	279.789	0.168699
620.5	0.052192	0.254728		620.5	0.0126255	0.170017		620.5	0.0856592	0.304383		620.5	0.0714695	0.982038		620.5	0.119232	0.400971		620.5	0.00562017	0.18734		604.8	145.394	0.293664		620.5	0.0519336	0.232615		604.8	914.493	0.21013		620.5	0.0857909	0.34597		604.8	273.64	0.164991
620	0.0522638	0.255079		620	0.0127244	0.171349		620	0.0859082	0.305268		620	0.0717416	0.985777		620	0.119677	0.402468		620	0.00562777	0.187594		605	144.292	0.291438		620	0.0520424	0.233102		605	909.626	0.209011		620	0.086112	0.347265		605	273.689	0.165021
619.5	0.0523821	0.255656		619.5	0.0128423	0.172936		619.5	0.0861711	0.306202		619.5	0.0719061	0.988037		619.5	0.120225	0.404311		619.5	0.00558822	0.186275		605.2	142.208	0.287229		619.5	0.0521431	0.233553		605.2	897.328	0.206186		619.5	0.086457	0.348656		605.2	268.942	0.162159
619	0.0524822	0.256144		619	0.0129464	0.174338		619	0.0864114	0.307056		619	0.0720344	0.9898		619	0.120738	0.406036		619	0.00558691	0.186232		605.4	139.697	0.282157		619	0.0522258	0.233924		605.4	884.286	0.203189		619	0.0867382	0.34979		605.4	262.693	0.158391
618.5	0.0525862	0.256652		618.5	0.0130756	0.176078		618.5	0.0866932	0.308057		618.5	0.0721808	0.991812		618.5	0.121224	0.40767		618.5	0.00558928	0.186311		605.6	138.038	0.278807		618.5	0.0523261	0.234373		605.6	875.294	0.201123		618.5	0.0869968	0.350833		605.6	260.687	0.157181
618	0.0527284	0.257346		618	0.0132186	0.178004		618	0.0869577	0.308997		618	0.0723618	0.994299		618	0.121694	0.409251		618	0.00562635	0.187546		605.8	135.291	0.273258		618	0.0524125	0.23476		605.8	861.958	0.198058		618	0.0872661	0.351919		605.8	257.924	0.155515
617.5	0.0528595	0.257986		617.5	0.0133387	0.179621		617.5	0.0872364	0.309988		617.5	0.0724756	0.995863		617.5	0.122145	0.410767		617.5	0.00563591	0.187865		606	134.718	0.272101		617.5	0.0525564	0.235404		606	857.553	0.197046		617.5	0.0875573	0.353093		606	256.576	0.154703
617	0.0529794	0.258571		617	0.0134492	0.181109		617	0.0874866	0.310877		617	0.07258	0.997297		617	0.122601	0.412301		617	0.00564114	0.188039		606.2	132.122	0.266858		617	0.0526688	0.235908		606.2	838.267	0.192615		617	0.0878347	0.354212		606.2	248.494	0.14983
616.5	0.0531128	0.259222		616.5	0.0135569	0.182559		616.5	0.0877656	0.311868		616.5	0.0726799	0.99867		616.5	0.12306	0.413845		616.5	0.0055979	0.186598		606.4	130.807	0.264202		616.5	0.0527967	0.236481		606.4	832.638	0.191321		616.5	0.0881291	0.355399		606.4	248.136	0.149614
616	0.0532257	0.259773		616	0.013699	0.184473		616	0.0880397	0.312842		616	0.0726779	0.998642		616	0.123542	0.415466		616	0.00561477	0.18716		606.6	129.447	0.261455		616	0.0529031	0.236957		606.6	825.534	0.189689		616	0.0883735	0.356385		606.6	246.825	0.148823
615.5	0.0533286	0.260275		615.5	0.013817	0.186062		615.5	0.0883017	0.313773		615.5	0.0727214	0.99924		615.5	0.123951	0.416841		615.5	0.00565551	0.188518		606.8	127.3	0.257118		615.5	0.0530313	0.237532		606.8	812.803	0.186764		615.5	0.088599	0.357294		606.8	243.282	0.146687
615	0.0534693	0.260962		615	0.0139922	0.188421		615	0.0886108	0.314871		615	0.0727648	0.999836		615	0.124353	0.418193		615	0.00565807	0.188604		607	125.984	0.25446		615	0.0531835	0.238213		607	804.336	0.184818		615	0.0888699	0.358387		607	239.671	0.14451
614.5	0.0535803	0.261504		614.5	0.0140964	0.189824		614.5	0.0888566	0.315745		614.5	0.0727767	1		614.5	0.124741	0.419498		614.5	0.00565147	0.188384		607.2	123.873	0.250196		614.5	0.0533212	0.23883		607.2	792.522	0.182104		614.5	0.0891603	0.359558		607.2	237.641	0.143286
614	0.0536634	0.261909		614	0.0142109	0.191366		614	0.0891354	0.316736		614	0.0727379	0.999467		614	0.125134	0.420819		614	0.0056118	0.187061		607.4	122.284	0.246987		614	0.0534739	0.239514		607.4	785.254	0.180434		614	0.089414	0.360581		607.4	233.319	0.14068
613.5	0.0537785	0.262471		613.5	0.0143676	0.193476		613.5	0.0894236	0.31776		613.5	0.0726972	0.998908		613.5	0.12554	0.422185		613.5	0.00560651	0.186885		607.6	120.522	0.243428		613.5	0.053603	0.240092		607.6	775.158	0.178114		613.5	0.089623	0.361424		607.6	231.049	0.139311
613	0.0538805	0.262969		613	0.0145084	0.195372		613	0.0896752	0.318654		613	0.0726298	0.997981		613	0.125934	0.42351		613	0.00558899	0.186301		607.8	119.765	0.241899		613	0.053688	0.240473		607.8	771.286	0.177224		613	0.0898459	0.362323		607.8	230.006	0.138682
612.5	0.0539905	0.263506		612.5	0.0146457	0.197221		612.5	0.0899318	0.319565		612.5	0.0725514	0.996904		612.5	0.126281	0.424677		612.5	0.00562771	0.187592		608	118.352	0.239045		612.5	0.0538152	0.241043		608	763.889	0.175524		612.5	0.0900474	0.363135		608	225.094	0.135721
612	0.0541302	0.264188		612	0.0147739	0.198947		612	0.0902068	0.320543		612	0.0724781	0.995897		612	0.126593	0.425726		612	0.0056131	0.187105		608.2	116.221	0.234741		612	0.0539576	0.241681		608.2	749.243	0.172159		612	0.0903093	0.364192		608.2	224.725	0.135498
611.5	0.0542692	0.264866		611.5	0.0149218	0.200939		611.5	0.0905124	0.321629		611.5	0.0723922	0.994717		611.5	0.126925	0.426842		611.5	0.00556553	0.185519		608.4	114.93	0.232134		611.5	0.0540623	0.24215		608.4	741.275	0.170328		611.5	0.0905254	0.365063		608.4	223.529	0.134777
611	0.0543554	0.265287		611	0.0150224	0.202294		611	0.0907736	0.322557		611	0.0722583	0.992877		611	0.127276	0.428023		611	0.00556695	0.185566		608.6	113.548	0.229342		611	0.0541673	0.24262		608.6	733.55	0.168553		611	0.0907137	0.365822		608.6	217.48	0.13113
610.5	0.0544775	0.265883		610.5	0.0151807	0.204426		610.5	0.0910596	0.323573		610.5	0.0721054	0.990776		610.5	0.12756	0.428978		610.5	0.00560562	0.186855		608.8	112.223	0.226666		610.5	0.0542929	0.243182		608.8	725.638	0.166735		610.5	0.0908829	0.366505		608.8	215.447	0.129904
610	0.0546189	0.266573		610	0.0153225	0.206335		610	0.0913333	0.324546		610	0.0719387	0.988485		610	0.12785	0.429953		610	0.00565302	0.188435		609	110.94	0.224075		610	0.0543888	0.243612		609	719.909	0.165419		610	0.0910783	0.367293		609	215.617	0.130006
609.5	0.0547353	0.267141		609.5	0.0154636	0.208235		609.5	0.0916339	0.325614		609.5	0.0717664	0.986118		609.5	0.128099	0.43079		609.5	0.00570172	0.190059		609.2	109.17	0.2205		609.5	0.0545035	0.244126		609.2	708.454	0.162787		609.5	0.0912602	0.368026		609.2	210.616	0.126991
609	0.0548558	0.267729		609	0.0156172	0.210303		609	0.0919537	0.32675		609	0.0715659	0.983363		609	0.128361	0.431672		609	0.00568171	0.189392		609.4	107.956	0.218048		609	0.0546457	0.244763		609.4	704.932	0.161977		609	0.0914503	0.368793		609.4	210.562	0.126959
608.5	0.0549506	0.268192		608.5	0.015748	0.212065		608.5	0.0922556	0.327823		608.5	0.0713457	0.980337		608.5	0.128625	0.432559		608.5	0.00566222	0.188742		609.6	106.651	0.215412		608.5	0.0547604	0.245276		609.6	694.56	0.159594		608.5	0.0916138	0.369452		609.6	204.84	0.123508
608	0.0550415	0.268635		608	0.0158956	0.214052		608	0.0925542	0.328884		608	0.0711383	0.977487		608	0.128876	0.433404		608	0.00571111	0.190372		609.8	105.351	0.212786		608	0.0548806	0.245815		609.8	682.232	0.156761		608	0.0917243	0.369898		609.8	205.665	0.124006
607.5	0.0551619	0.269223		607.5	0.0160746	0.216463		607.5	0.0928506	0.329937		607.5	0.0709	0.974213		607.5	0.129121	0.434227		607.5	0.00578541	0.192848		610	104.351	0.210766		607.5	0.0550206	0.246442		610	677.29	0.155626		607.5	0.0918604	0.370447		610	202.762	0.122256
607	0.0553185	0.269987		607	0.0162554	0.218898		607	0.0931636	0.331049		607	0.0706547	0.970842		607	0.12929	0.434796		607	0.00581285	0.193763		610.2	102.792	0.207617		607	0.0551655	0.247091		610.2	671.753	0.154354		607	0.0919818	0.370936		610.2	197.856	0.119297
606.5	0.0554362	0.270562		606.5	0.0164231	0.221156		606.5	0.0934642	0.332118		606.5	0.0703881	0.967179		606.5	0.129516	0.435556		606.5	0.00580727	0.193577		610.4	101.412	0.20483		606.5	0.0553048	0.247715		610.4	663.057	0.152355		606.5	0.0921275	0.371524		610.4	197.193	0.118898
606	0.0555282	0.271011		606	0.0165733	0.223178		606	0.0937802	0.33324		606	0.0700883	0.96306		606	0.129681	0.436111		606	0.00580448	0.193484		610.6	99.8256	0.201626		606	0.0554613	0.248416		610.6	655.153	0.150539		606	0.092237	0.371965		610.6	195.461	0.117853
605.5	0.0556522	0.271616		605.5	0.0167263	0.225239		605.5	0.0940636	0.334248		605.5	0.0698196	0.959367		605.5	0.129881	0.436783		605.5	0.00582883	0.194296		610.8	98.7551	0.199464		605.5	0.0555773	0.248935		610.8	647.281	0.14873		605.5	0.0923547	0.37244		610.8	192.656	0.116162
605	0.0557787	0.272233		605	0.0168867	0.227399		605	0.0943709	0.335339		605	0.0695108	0.955124		605	0.130013	0.437227		605	0.00590206	0.196737		611	98.0672	0.198074		605	0.0557293	0.249616		611	643.885	0.14795		605	0.0924395	0.372782		611	189.865	0.114479
604.5	0.0559155	0.272901		604.5	0.0170856	0.230077		604.5	0.0946913	0.336478		604.5	0.0691959	0.950797		604.5	0.130183	0.437799		604.5	0.00598362	0.199455		611.2	96.0416	0.193983		604.5	0.0558518	0.250165		611.2	629.982	0.144756		604.5	0.092547	0.373216		611.2	187.966	0.113334
604	0.0560434	0.273525		604	0.0172383	0.232133		604	0.0949979	0.337567		604	0.0688552	0.946116		604	0.13033	0.438293		604	0.00602395	0.2008		611.4	95.1943	0.192272		604	0.0559987	0.250823		611.4	626.735	0.144009		604	0.0926715	0.373718		611.4	186.783	0.112621
603.5	0.0561341	0.273968		603.5	0.0173546	0.2337		603.5	0.0952783	0.338564		603.5	0.0685135	0.941421		603.5	0.130446	0.438683		603.5	0.00604028	0.201344		611.6	93.7372	0.189329		603.5	0.0561237	0.251383		611.6	621.071	0.142708		603.5	0.0927667	0.374102		611.6	184.338	0.111147
603	0.0562328	0.27445		603	0.0175255	0.236001		603	0.0955846	0.339652		603	0.0681492	0.936415		603	0.13057	0.4391		603	0.00607491	0.202498		611.8	92.6593	0.187152		603	0.0562104	0.251771		611.8	614.7	0.141244		603	0.0928637	0.374493		611.8	183.625	0.110717
602.5	0.0563478	0.275011		602.5	0.0176896	0.238211		602.5	0.0958927	0.340747		602.5	0.0677979	0.931588		602.5	0.130667	0.439427		602.5	0.00614986	0.204997		612	91.8559	0.185529		602.5	0.0563223	0.252272		612	607.682	0.139632		602.5	0.0929156	0.374702		612	182.223	0.109872
602	0.0564926	0.275718		602	0.0178879	0.240881		602	0.0962152	0.341893		602	0.0674478	0.926777		602	0.130764	0.439753		602	0.00623195	0.207733		612.2	90.4726	0.182735		602	0.0564473	0.252832		612.2	601.365	0.13818		602	0.0930139	0.375098		612.2	180.836	0.109035
601.5	0.0566029	0.276256		601.5	0.0180635	0.243246		601.5	0.0965286	0.343007		601.5	0.0670271	0.920997		601.5	0.130822	0.439948		601.5	0.00627792	0.209265		612.4	89.7687	0.181313		601.5	0.0566121	0.25357		612.4	599.254	0.137695		601.5	0.0930806	0.375367		612.4	180.064	0.10857
601	0.0567245	0.276849		601	0.0182421	0.245651		601	0.0968423	0.344121		601	0.0666211	0.915418		601	0.130915	0.440261		601	0.00633215	0.211073		612.6	88.1793	0.178103		601	0.0567406	0.254146		612.6	586.159	0.134686		601	0.0931658	0.375711		612.6	175.665	0.105917
600.5	0.05684	0.277413		600.5	0.018402	0.247804		600.5	0.0971193	0.345106		600.5	0.06622	0.909907		600.5	0.130952	0.440385		600.5	0.00636791	0.212265		612.8	88.0309	0.177803		600.5	0.0569031	0.254874		612.8	585.578	0.134553		600.5	0.0932009	0.375853		612.8	176.718	0.106552
600	0.0569737	0.278066		600	0.0186157	0.250682		600	0.0974123	0.346147		600	0.0658202	0.904413		600	0.131	0.440546		600	0.0064415	0.214718		613	86.6915	0.175098		600	0.0570119	0.255361		613	579.104	0.133065		600	0.093211	0.375893		613	171.903	0.103649
599.5	0.0570989	0.278677		599.5	0.0188117	0.253321		599.5	0.0977318	0.347282		599.5	0.0653834	0.898411		599.5	0.131021	0.440617		599.5	0.00655293	0.218432		613.2	85.7839	0.173265		599.5	0.0571414	0.255941		613.2	574.612	0.132033		599.5	0.0932576	0.376081		613.2	171.631	0.103485
599	0.0572433	0.279381		599	0.0190082	0.255967		599	0.0980688	0.34848		599	0.064957	0.892552		599	0.13102	0.440614		599	0.00667635	0.222546		613.4	84.8475	0.171373		599	0.0573068	0.256682		613.4	568.713	0.130677		599	0.0933179	0.376324		613.4	168.934	0.101859
598.5	0.057396	0.280127		598.5	0.0192083	0.258662		598.5	0.0984129	0.349702		598.5	0.0645206	0.886556		598.5	0.131026	0.440634		598.5	0.00675172	0.225059		613.6	83.5744	0.168802		598.5	0.0574532	0.257338		613.6	560.429	0.128774		598.5	0.0933719	0.376542		613.6	168.449	0.101566
598	0.0575146	0.280706		598	0.0193895	0.261102		598	0.0987221	0.350801		598	0.064103	0.880818		598	0.131051	0.440718		598	0.00681148	0.227051		613.8	82.6377	0.16691		598	0.057591	0.257955		613.8	557.534	0.128109		598	0.0933806	0.376577		613.8	165.426	0.0997437
597.5	0.0576555	0.281393		597.5	0.0196198	0.264203		597.5	0.0990502	0.351967		597.5	0.0636828	0.875044		597.5	0.131011	0.440583		597.5	0.00692486	0.23083		614	81.6853	0.164986		597.5	0.0576914	0.258405		614	548.388	0.126007		597.5	0.0934158	0.376719		614	164.596	0.0992433
597	0.0577863	0.282032		597	0.0198261	0.266981		597	0.0993857	0.353159		597	0.0632756	0.869449		597	0.130955	0.440395		597	0.00706593	0.235533		614.2	80.7139	0.163024		597	0.0578347	0.259046		614.2	544.555	0.125126		597	0.093404	0.376672		614.2	163.388	0.0985149
596.5	0.0579329	0.282747		596.5	0.0200639	0.270183		596.5	0.099753	0.354464		596.5	0.0628167	0.863143		596.5	0.130905	0.440227		596.5	0.0072456	0.241522		614.4	79.9234	0.161428		596.5	0.0579578	0.259598		614.4	540.397	0.124171		596.5	0.0934313	0.376782		614.4	161.979	0.0976654
596	0.0580622	0.283378		596	0.0202753	0.27303		596	0.10012	0.355768		596	0.0623649	0.856935		596	0.130842	0.440015		596	0.00736736	0.24558		614.6	78.5762	0.158707		596	0.0581041	0.260253		614.6	534.202	0.122747		596	0.0934741	0.376954		614.6	161.003	0.0970769
595.5	0.0582152	0.284125		595.5	0.0205048	0.276121		595.5	0.100484	0.357062		595.5	0.0619164	0.850772		595.5	0.130762	0.439746		595.5	0.00747986	0.24933		614.8	78.0391	0.157622		595.5	0.0582436	0.260878		614.8	530.382	0.12187		595.5	0.0934981	0.377051		614.8	158.836	0.0957703
595	0.0583212	0.284642		595	0.0207076	0.278852		595	0.100803	0.358195		595	0.061464	0.844556		595	0.130724	0.439618		595	0.00758802	0.252936		615	77.2829	0.156095		595	0.0583795	0.261487		615	524.275	0.120466		595	0.0934835	0.376992		615	156.161	0.0941574
594.5	0.058436	0.285203		594.5	0.0209092	0.281566		594.5	0.10111	0.359286		594.5	0.0609972	0.838142		594.5	0.130638	0.439329		594.5	0.00774257	0.258087		615.2	76.5306	0.154575		594.5	0.0584943	0.262001		615.2	519.273	0.119317		594.5	0.0934656	0.37692		615.2	156.116	0.0941303
594	0.0585598	0.285807		594	0.021118	0.284378		594	0.101457	0.360519		594	0.0605178	0.831555		594	0.130537	0.438989		594	0.00795812	0.265272		615.4	75.4952	0.152484		594	0.0586287	0.262603		615.4	515.701	0.118496		594	0.093461	0.376901		615.4	154.708	0.0932813
593.5	0.0586827	0.286407		593.5	0.0213238	0.287149		593.5	0.101816	0.361795		593.5	0.0600665	0.825353		593.5	0.130473	0.438774		593.5	0.00815169	0.271725		615.6	74.3889	0.150249		593.5	0.0587848	0.263302		615.6	504.949	0.116026		593.5	0.0934512	0.376862		615.6	153.069	0.0922931
593	0.0587825	0.286894		593	0.0215289	0.289911		593	0.102132	0.362918		593	0.0595964	0.818894		593	0.130395	0.438512		593	0.00830493	0.276833		615.8	73.5761	0.148608		593	0.0589315	0.263959		615.8	501.443	0.11522		593	0.0934504	0.376859		615.8	151.9	0.0915882
592.5	0.0588908	0.287422		592.5	0.0217299	0.292618		592.5	0.102478	0.364147		592.5	0.0591428	0.812661		592.5	0.130295	0.438176		592.5	0.00843542	0.281183		616	73.1058	0.147658		592.5	0.0590504	0.264492		616	499.556	0.114787		592.5	0.0934309	0.37678		616	150.255	0.0905964
592	0.0590309	0.288106		592	0.0219781	0.29596		592	0.102842	0.365441		592	0.0586791	0.80629		592	0.130183	0.437799		592	0.00864509	0.288172		616.2	72.0712	0.145568		592	0.0591838	0.265089		616.2	492.559	0.113179		592	0.0934022	0.376664		616.2	149.101	0.0899006
591.5	0.059163	0.288751		591.5	0.0222461	0.299569		591.5	0.103178	0.366635		591.5	0.0581943	0.799628		591.5	0.130093	0.437496		591.5	0.00890946	0.296984		616.4	71.3643	0.14414		591.5	0.0593266	0.265729		616.4	486.768	0.111848		591.5	0.093371	0.376538		616.4	147.589	0.0889889
591	0.0593088	0.289462		591	0.0224981	0.302963		591	0.103535	0.367903		591	0.0577212	0.793127		591	0.12996	0.437049		591	0.00916819	0.305608		616.6	70.8586	0.143119		591	0.05947	0.266371		616.6	486.195	0.111717		591	0.0933673	0.376524		616.6	146.177	0.0881375
590.5	0.0594511	0.290157		590.5	0.0227372	0.306182		590.5	0.103944	0.369357		590.5	0.057253	0.786694		590.5	0.12985	0.436679		590.5	0.00943381	0.314462		616.8	70.5489	0.142493		590.5	0.059637	0.267119		616.8	479.406	0.110157		590.5	0.0933673	0.376524		616.8	144.699	0.0872464
590	0.0595638	0.290707		590	0.022979	0.309439		590	0.104277	0.37054		590	0.0567789	0.78018		590	0.12973	0.436275		590	0.00969652	0.323219		617	69.0463	0.139458		590	0.0598005	0.267851		617	475.137	0.109176		590	0.0933355	0.376395		617	144.907	0.0873718
589.5	0.0597017	0.29138		589.5	0.0232307	0.312828		589.5	0.104621	0.371762		589.5	0.0563051	0.773669		589.5	0.129566	0.435724		589.5	0.00996921	0.332309		617.2	68.7457	0.138851		589.5	0.0599517	0.268529		617.2	472.335	0.108532		589.5	0.0933429	0.376425		617.2	143.119	0.0862937
589	0.0598676	0.29219		589	0.023501	0.316468		589	0.10499	0.373074		589	0.055825	0.767072		589	0.129394	0.435146		589	0.0102919	0.343066		617.4	67.9545	0.137253		589	0.0600649	0.269036		617.4	466.705	0.107238		589	0.0933274	0.376363		617.4	141.731	0.0854568
588.5	0.0600237	0.292951		588.5	0.0237881	0.320334		588.5	0.10536	0.374388		588.5	0.0553727	0.760858		588.5	0.129228	0.434587		588.5	0.0106437	0.354792		617.6	67.3855	0.136104		588.5	0.060213	0.269699		617.6	458.263	0.105298		588.5	0.093299	0.376248		617.6	139.458	0.0840863
588	0.0601351	0.293495		588	0.0240147	0.323385		588	0.105711	0.375636		588	0.0548843	0.754147		588	0.129051	0.433992		588	0.0109755	0.365852		617.8	66.7448	0.13481		588	0.0603911	0.270497		617.8	457.854	0.105204		588	0.0932898	0.376211		617.8	139.931	0.0843715
587.5	0.0602706	0.294156		587.5	0.024266	0.326769		587.5	0.106088	0.376975		587.5	0.0544599	0.748315		587.5	0.128888	0.433444		587.5	0.0112684	0.375616		618	65.9123	0.133128		587.5	0.0605564	0.271237		618	454.023	0.104324		587.5	0.0932519	0.376058		618	138.66	0.0836052
587	0.0603846	0.294713		587	0.024521	0.330203		587	0.106462	0.378304		587	0.0540102	0.742136		587	0.128727	0.432902		587	0.0116269	0.387566		618.2	65.2311	0.131753		587	0.0607255	0.271995		618.2	449.774	0.103348		587	0.093219	0.375926		618.2	136.471	0.0822853
586.5	0.0605153	0.295351		586.5	0.0248008	0.333971		586.5	0.106801	0.379509		586.5	0.0535618	0.735975		586.5	0.128555	0.432324		586.5	0.0120134	0.400449		618.4	64.5074	0.130291		586.5	0.0608664	0.272626		618.4	446.094	0.102502		586.5	0.0931805	0.37577		618.4	134.546	0.0811246
586	0.060676	0.296135		586	0.0251012	0.338016		586	0.107218	0.380991		586	0.0531327	0.730078		586	0.128361	0.431672		586	0.0124254	0.414183		618.6	63.7881	0.128838		586	0.0610244	0.273333		618.6	439.774	0.10105		586	0.0931879	0.3758		618.6	135.967	0.0819814
585.5	0.06081	0.296789		585.5	0.0253744	0.341695		585.5	0.107611	0.382387		585.5	0.0526668	0.723677		585.5	0.128211	0.431167		585.5	0.0128535	0.428453		618.8	63.354	0.127961		585.5	0.0611808	0.274034		618.8	437.466	0.10052		585.5	0.093131	0.375571		618.8	133.125	0.0802678
585	0.0609356	0.297402		585	0.0256541	0.345462		585	0.108005	0.383787		585	0.0522572	0.718048		585	0.128059	0.430656		585	0.0132514	0.441716		619	62.6829	0.126606		585	0.0613734	0.274897		619	431.4	0.0991259		585	0.0931074	0.375475		619	130.936	0.078948
584.5	0.0610515	0.297968		584.5	0.0259113	0.348925		584.5	0.108373	0.385095		584.5	0.0518199	0.71204		584.5	0.127891	0.430091		584.5	0.0136719	0.455733		619.2	62.062	0.125352		584.5	0.0615402	0.275644		619.2	429.537	0.0986979		584.5	0.0930966	0.375432		619.2	131.176	0.0790927
584	0.0611891	0.298639		584	0.0262339	0.35327		584	0.108765	0.386488		584	0.0513938	0.706185		584	0.127702	0.429455		584	0.0141342	0.471143		619.4	61.5475	0.124313		584	0.0616647	0.276201		619.4	426.868	0.0980846		584	0.093059	0.37528		619.4	129.624	0.0781569
583.5	0.0613183	0.29927		583.5	0.0265225	0.357156		583.5	0.109161	0.387895		583.5	0.0509645	0.700286		583.5	0.127501	0.428779		583.5	0.0146541	0.488473		619.6	60.6833	0.122567		583.5	0.0617995	0.276805		619.6	420.73	0.0966742		583.5	0.0930251	0.375144		619.6	130.289	0.0785579
583	0.0614784	0.300051		583	0.0268137	0.361077		583	0.109546	0.389263		583	0.0505265	0.694268		583	0.127331	0.428208		583	0.0151541	0.50514		619.8	60.528	0.122253		583	0.0619392	0.277431		619.8	420.803	0.096691		583	0.0930158	0.375106		619.8	129.854	0.0782956
582.5	0.0616079	0.300683		582.5	0.0271301	0.365338		582.5	0.109943	0.390674		582.5	0.0501443	0.689016		582.5	0.127157	0.427623		582.5	0.0156538	0.521797		620	59.573	0.120324		582.5	0.062125	0.278263		620	416.353	0.0956685		582.5	0.0930101	0.375083		620	126.568	0.0763143
582	0.061733	0.301294		582	0.0274121	0.369135		582	0.110315	0.391996		582	0.0497465	0.68355		582	0.12698	0.427027		582	0.0161371	0.537907		620.2	59.0321	0.119232		582	0.062241	0.278783		620.2	412.877	0.0948698		582	0.092975	0.374942		620.2	126.796	0.0764518
581.5	0.0618765	0.301994		581.5	0.0277226	0.373317		581.5	0.110706	0.393385		581.5	0.0493871	0.678611		581.5	0.126783	0.426365		581.5	0.0166484	0.55495		620.4	58.5178	0.118193		581.5	0.0624098	0.279539		620.4	407.484	0.0936306		581.5	0.0929294	0.374758		620.4	124.321	0.0749595
581	0.0620074	0.302633		581	0.028036	0.377537		581	0.111113	0.394831		581	0.0489996	0.673287		581	0.126588	0.425709		581	0.0172169	0.5739		620.6	58.008	0.117163		581	0.0625608	0.280215		620.6	405.513	0.0931777		581	0.0928867	0.374585		620.6	123.834	0.0746658
580.5	0.0621612	0.303384		580.5	0.0283753	0.382106		580.5	0.111529	0.396309		580.5	0.0485958	0.667738		580.5	0.126425	0.425161		580.5	0.0177841	0.592807		620.8	57.5389	0.116216		580.5	0.0627202	0.280929		620.8	401.257	0.0921998		580.5	0.0928777	0.374549		620.8	124.6	0.0751277
580	0.0623174	0.304146		580	0.0286699	0.386073		580	0.111913	0.397674		580	0.0482276	0.662679		580	0.126274	0.424653		580	0.0183462	0.611544		621	57.0333	0.115195		580	0.0629189	0.281819		621	396.493	0.0911051		580	0.0928663	0.374503		621	122.107	0.0736245
579.5	0.0624589	0.304837		579.5	0.0289911	0.390398		579.5	0.112317	0.39911		579.5	0.0478412	0.65737		579.5	0.12612	0.424135		579.5	0.0188651	0.628841		621.2	56.6195	0.114359		579.5	0.0631235	0.282735		621.2	392.799	0.0902563		579.5	0.092876	0.374542		621.2	122.035	0.0735811
579	0.0625841	0.305448		579	0.0293208	0.394838		579	0.112737	0.400602		579	0.0474936	0.652593		579	0.125957	0.423587		579	0.0194171	0.647241		621.4	55.9387	0.112984		579	0.0632891	0.283477		621.4	392.872	0.0902731		579	0.0928271	0.374345		621.4	121.807	0.0734436
578.5	0.0627393	0.306205		578.5	0.0296456	0.399212		578.5	0.113163	0.402116		578.5	0.0471152	0.647394		578.5	0.125787	0.423015		578.5	0.0200187	0.667294		621.6	55.2484	0.11159		578.5	0.0634187	0.284058		621.6	389.111	0.0894089		578.5	0.0927795	0.374153		621.6	119.071	0.071794
578	0.0629108	0.307042		578	0.0300173	0.404217		578	0.113607	0.403693		578	0.0467721	0.64268		578	0.125636	0.422508		578	0.0206349	0.687835		621.8	55.1869	0.111465		578	0.0636025	0.284881		621.8	385.821	0.0886529		578	0.0927651	0.374095		621.8	118.604	0.0715124
577.5	0.0630472	0.307708		577.5	0.0303503	0.408702		577.5	0.11404	0.405232		577.5	0.0464207	0.637851		577.5	0.125483	0.421993		577.5	0.0212289	0.707635		622	54.1816	0.109435		577.5	0.0637615	0.285593		622	380.312	0.0873871		577.5	0.092813	0.374288		622	118.137	0.0712308
577	0.0632025	0.308466		577	0.0307016	0.413432		577	0.11448	0.406796		577	0.0460639	0.632948		577	0.125347	0.421536		577	0.0218036	0.726792		622.2	54.0679	0.109205		577	0.0639276	0.286337		622.2	379.476	0.087195		577	0.0928507	0.37444		622.2	117.818	0.0710385
576.5	0.0633441	0.309157		576.5	0.0310367	0.417945		576.5	0.114893	0.408263		576.5	0.0457594	0.628764		576.5	0.12522	0.421109		576.5	0.02235	0.745005		622.4	53.7531	0.10857		576.5	0.06409	0.287064		622.4	375.776	0.0863448		576.5	0.0928265	0.374343		622.4	115.832	0.069841
576	0.0634813	0.309827		576	0.0314135	0.423019		576	0.115336	0.409837		576	0.0454128	0.624002		576	0.125075	0.420621		576	0.0229122	0.763745		622.6	52.8362	0.106718		576	0.0642044	0.287577		622.6	372.762	0.0856522		576	0.0928108	0.374279		622.6	115.266	0.0694997
575.5	0.063624	0.310523		575.5	0.0317888	0.428073		575.5	0.115766	0.411365		575.5	0.0451106	0.619849		575.5	0.124932	0.42014		575.5	0.0235212	0.784045		622.8	52.6798	0.106402		575.5	0.0643345	0.28816		622.8	371.906	0.0854556		575.5	0.092806	0.37426		622.8	114.771	0.0692013
575	0.0637702	0.311237		575	0.0321864	0.433427		575	0.11623	0.413014		575	0.0448147	0.615784		575	0.124786	0.419649		575	0.024106	0.803539		623	52.1962	0.105425		575	0.0645018	0.288909		623	367.055	0.0843409		575	0.0928556	0.37446		623	114.846	0.0692465
574.5	0.0638808	0.311776		574.5	0.0325222	0.437949		574.5	0.116645	0.414489		574.5	0.0445059	0.611541		574.5	0.124657	0.419215		574.5	0.024632	0.821072		623.2	51.6296	0.104281		574.5	0.0646803	0.289708		623.2	364.677	0.0837945		574.5	0.0929089	0.374675		623.2	114.135	0.0688178
574	0.0640062	0.312388		574	0.0328826	0.442802		574	0.117072	0.416006		574	0.0441935	0.607248		574	0.124532	0.418795		574	0.0251347	0.837829		623.4	50.9698	0.102948		574	0.0648625	0.290525		623.4	363.114	0.0834354		574	0.0929257	0.374743		623.4	113.727	0.0685718
573.5	0.0641627	0.313152		573.5	0.0332738	0.44807		573.5	0.117524	0.417612		573.5	0.0439166	0.603443		573.5	0.124457	0.418543		573.5	0.0256372	0.854579		623.6	50.5667	0.102134		573.5	0.0650046	0.291161		623.6	361.845	0.0831438		573.5	0.092914	0.374696		623.6	113.029	0.0681509
573	0.0643326	0.313981		573	0.0336766	0.453494		573	0.117966	0.419183		573	0.0436531	0.599822		573	0.124358	0.41821		573	0.0261578	0.871932		623.8	50.3577	0.101712		573	0.0651445	0.291788		623.8	360.064	0.0827345		573	0.0929035	0.374653		623.8	111.988	0.0675233
572.5	0.0644826	0.314714		572.5	0.0340792	0.458915		572.5	0.118433	0.420842		572.5	0.043383	0.596111		572.5	0.124205	0.417695		572.5	0.0266683	0.888949		624	49.9954	0.10098		572.5	0.0653271	0.292605		624	353.903	0.0813189		572.5	0.0929396	0.374799		624	112.468	0.0678127
572	0.0646299	0.315432		572	0.0344514	0.463928		572	0.118902	0.422509		572	0.0431616	0.593069		572	0.124124	0.417423		572	0.0271046	0.903493		624.2	49.4699	0.0999184		572	0.0655422	0.293569		624.2	353.909	0.0813203		572	0.0930072	0.375071		624.2	111.35	0.0671386
571.5	0.0647772	0.316151		571.5	0.0348163	0.468841		571.5	0.119343	0.424076		571.5	0.0429074	0.589576		571.5	0.124063	0.417218		571.5	0.0274952	0.916513		624.4	49.0741	0.099119		571.5	0.0657051	0.294299		624.4	351.722	0.0808177		571.5	0.0930462	0.375229		624.4	108.752	0.0655721
571	0.06495	0.316995		571	0.0352152	0.474213		571	0.119804	0.425714		571	0.0426466	0.585992		571	0.123989	0.416969		571	0.0278572	0.92858		624.6	48.3863	0.0977298		571	0.0658493	0.294944		624.6	348.337	0.0800399		571	0.0930734	0.375338		624.6	108.908	0.0656662
570.5	0.0651234	0.317841		570.5	0.0356594	0.480195		570.5	0.1203	0.427476		570.5	0.0424434	0.5832		570.5	0.1239	0.416669		570.5	0.0282012	0.940046		624.8	48.2306	0.0974153		570.5	0.066014	0.295682		624.8	344.535	0.0791663		570.5	0.0931096	0.375484		624.8	106.648	0.0643035
570	0.065287	0.318639		570	0.036089	0.48598		570	0.120791	0.429221		570	0.0422287	0.58025		570	0.123836	0.416454		570	0.028555	0.95184		625	47.6717	0.0962864		570	0.0661701	0.296381		625	341.929	0.0785675		570	0.0931594	0.375685		625	106.222	0.0640466
569.5	0.0654313	0.319344		569.5	0.0365059	0.491594		569.5	0.121265	0.430906		569.5	0.0420298	0.577517		569.5	0.123741	0.416135		569.5	0.0288568	0.9619		625.2	47.4474	0.0958334		569.5	0.0663721	0.297286		625.2	342.523	0.078704		569.5	0.0932498	0.37605		625.2	106.046	0.0639405
569	0.0655655	0.319999		569	0.0369025	0.496934		569	0.121763	0.432675		569	0.0418193	0.574625		569	0.12369	0.415963		569	0.0291001	0.97001		625.4	47.2087	0.0953513		569	0.0665708	0.298176		625.4	340.797	0.0783074		569	0.0933281	0.376365		625.4	104.694	0.0631253
568.5	0.0657322	0.320812		568.5	0.0373381	0.5028		568.5	0.122269	0.434473		568.5	0.0416619	0.572462		568.5	0.123656	0.415849		568.5	0.0292865	0.976223		625.6	46.689	0.0943016		568.5	0.0667217	0.298852		625.6	338.977	0.0778892		568.5	0.0933801	0.376575		625.6	104.948	0.0632785
568	0.0659003	0.321633		568	0.0378006	0.509028		568	0.122781	0.436293		568	0.0414827	0.57		568	0.123616	0.415714		568	0.0295085	0.983623		625.8	46.2846	0.0934848		568	0.066879	0.299557		625.8	334.192	0.0767897		568	0.0934131	0.376708		625.8	106.606	0.0642782
567.5	0.0660515	0.322371		567.5	0.0382701	0.515351		567.5	0.123298	0.43813		567.5	0.0413271	0.567862		567.5	0.123566	0.415546		567.5	0.0297157	0.99053		626	46.1084	0.0931289		567.5	0.067056	0.300349		626	333.717	0.0766806		567.5	0.0934379	0.376808		626	104.819	0.0632007
567	0.0661936	0.323064		567	0.0387025	0.521173		567	0.12379	0.439878		567	0.0412014	0.566134		567	0.123519	0.415388		567	0.0298738	0.9958		626.2	45.4668	0.091833		567	0.0672362	0.301156		626.2	329.148	0.0756307		567	0.0935063	0.377084		626.2	102.786	0.0619749
566.5	0.0663634	0.323893		566.5	0.0391603	0.527338		566.5	0.124285	0.441637		566.5	0.0410159	0.563586		566.5	0.12351	0.415358		566.5	0.0299668	0.9989		626.4	45.3438	0.0915846		566.5	0.0674276	0.302014		626.4	332.965	0.0765078		566.5	0.0936016	0.377468		626.4	104.124	0.0627817
566	0.0665162	0.324639		566	0.0395935	0.533172		566	0.124802	0.443474		566	0.0408656	0.56152		566	0.123507	0.415348		566	0.0299858	0.999533		626.6	44.7485	0.0903822		566	0.0676151	0.302854		626.6	323.34	0.0742962		566	0.0936814	0.37779		626.6	102.602	0.061864
565.5	0.0666846	0.325461		565.5	0.0400709	0.539601		565.5	0.125317	0.445304		565.5	0.040707	0.559341		565.5	0.123528	0.415418		565.5	0.0299998	1		626.8	44.3678	0.0896133		565.5	0.0677399	0.303413		626.8	323.131	0.0742482		565.5	0.0936966	0.377852		626.8	102.616	0.0618724
565	0.0668335	0.326187		565	0.0405351	0.545852		565	0.125795	0.447003		565	0.0405618	0.557346		565	0.123503	0.415334		565	0.0299943	0.999817		627	43.9494	0.0887682		565	0.0678812	0.304046		627	323.461	0.074324		565	0.0937572	0.378096		627	103.003	0.0621057
564.5	0.0669684	0.326846		564.5	0.0410005	0.552119		564.5	0.126282	0.448733		564.5	0.0404039	0.555176		564.5	0.123528	0.415418		564.5	0.0299883	0.999617		627.2	43.6194	0.0881017		564.5	0.068059	0.304842		627.2	321.877	0.07396		564.5	0.0938427	0.378441		627.2	101.804	0.0613828
564	0.0671217	0.327594		564	0.04146	0.558306		564	0.126783	0.450513		564	0.0402903	0.553615		564	0.123527	0.415415		564	0.0299029	0.99677		627.4	43.382	0.0876222		564	0.0682554	0.305722		627.4	316.5	0.0727245		564	0.0939665	0.37894		627.4	100.182	0.0604048
563.5	0.0672851	0.328391		563.5	0.041924	0.564555		563.5	0.12732	0.452421		563.5	0.0401705	0.551969		563.5	0.123552	0.415499		563.5	0.0297451	0.99151		627.6	43.1421	0.0871376		563.5	0.0684483	0.306586		627.6	318.654	0.0732195		563.5	0.0941339	0.379615		627.6	100.092	0.0603506
563	0.0674393	0.329144		563	0.0424164	0.571185		563	0.127834	0.454248		563	0.0400573	0.550414		563	0.123611	0.415698		563	0.0295676	0.985593		627.8	42.9186	0.0866862		563	0.0686325	0.307411		627.8	313.352	0.0720012		563	0.0942385	0.380037		627.8	100.149	0.0603849
562.5	0.0676	0.329928		562.5	0.042908	0.577805		562.5	0.128374	0.456167		562.5	0.039973	0.549255		562.5	0.123651	0.415832		562.5	0.0294048	0.980167		628	42.4444	0.0857284		562.5	0.0687897	0.308115		628	311.87	0.0716606		562.5	0.0942828	0.380216		628	97.6831	0.0588981
562	0.0677586	0.330702		562	0.0434076	0.584533		562	0.128894	0.458015		562	0.0398698	0.547837		562	0.123699	0.415994		562	0.0292296	0.974326		628.2	42.0428	0.0849173		562	0.068934	0.308761		628.2	310.135	0.071262		562	0.0943703	0.380568		628.2	98.5053	0.0593939
561.5	0.0678983	0.331384		561.5	0.0438906	0.591037		561.5	0.129416	0.459869		561.5	0.0397961	0.546825		561.5	0.123748	0.416158		561.5	0.0290099	0.967003		628.4	41.6734	0.0841712		561.5	0.0691528	0.309741		628.4	308.316	0.070844		561.5	0.0945335	0.381227		628.4	98.3762	0.059316
561	0.0680694	0.332219		561	0.044394	0.597816		561	0.129976	0.461859		561	0.0397235	0.545827		561	0.123834	0.416448		561	0.0287482	0.95828		628.6	41.3805	0.0835796		561	0.0693573	0.310657		628.6	306.462	0.070418		561	0.0946726	0.381787		628.6	97.7114	0.0589152
560.5	0.0682422	0.333063		560.5	0.0449	0.60463		560.5	0.130551	0.463903		560.5	0.0396495	0.54481		560.5	0.123889	0.416632		560.5	0.0284816	0.949393		628.8	41.0829	0.0829785		560.5	0.0695336	0.311447		628.8	304.268	0.0699139		560.5	0.0947834	0.382234		628.8	96.2634	0.0580421
560	0.0683743	0.333707		560	0.045414	0.611552		560	0.131098	0.465846		560	0.0395826	0.543891		560	0.123986	0.416959		560	0.0281858	0.939533		629	40.6505	0.0821051		560	0.0696963	0.312175		629	302.708	0.0695554		560	0.0948759	0.382607		629	96.0007	0.0578837
559.5	0.0685419	0.334525		559.5	0.0459478	0.61874		559.5	0.131661	0.467847		559.5	0.0395216	0.543053		559.5	0.124083	0.417285		559.5	0.0279158	0.930533		629.2	40.3089	0.0814152		559.5	0.0698496	0.312862		629.2	299.227	0.0687556		559.5	0.0949505	0.382908		629.2	96.4866	0.0581767
559	0.0687026	0.33531		559	0.046435	0.6253		559	0.132233	0.469879		559	0.0394519	0.542095		559	0.124172	0.417584		559	0.0276048	0.920166		629.4	39.9828	0.0807565		559	0.0700286	0.313664		629.4	298.563	0.068603		559	0.0950764	0.383416		629.4	94.693	0.0570952
558.5	0.0688514	0.336036		558.5	0.0469288	0.63195		558.5	0.132799	0.471891		558.5	0.0393875	0.54121		558.5	0.124282	0.417954		558.5	0.0272543	0.908483		629.6	39.725	0.0802358		558.5	0.0702155	0.314501		629.6	297.059	0.0682574		558.5	0.0952421	0.384084		629.6	94.2575	0.0568326
558	0.0689927	0.336726		558	0.0474211	0.638579		558	0.133329	0.473774		558	0.0393489	0.54068		558	0.124397	0.418341		558	0.0268939	0.896469		629.8	39.2086	0.0791928		558	0.0703956	0.315308		629.8	293.812	0.0675113		558	0.0954106	0.384764		629.8	94.086	0.0567292
557.5	0.0691437	0.337462		557.5	0.0479485	0.645681		557.5	0.133907	0.475828		557.5	0.0393055	0.540084		557.5	0.124494	0.418667		557.5	0.0265121	0.883743		630	39.0348	0.0788418		557.5	0.0705679	0.316079		630	294.301	0.0676237		557.5	0.0955206	0.385207		630	94.2867	0.0568502
557	0.0692951	0.338201		557	0.0484682	0.65268		557	0.1345	0.477935		557	0.0392861	0.539817		557	0.124593	0.419		557	0.0261719	0.872402		630.2	38.8821	0.0785334		557	0.0707222	0.316771		630.2	289.11	0.0664309		557	0.095653	0.385741		630.2	93.1353	0.056156
556.5	0.0694478	0.338947		556.5	0.0490069	0.659934		556.5	0.135068	0.479953		556.5	0.0392578	0.539428		556.5	0.124706	0.41938		556.5	0.025804	0.860139		630.4	38.3103	0.0773784		556.5	0.0709187	0.317651		630.4	289.911	0.066615		556.5	0.0958387	0.38649		630.4	92.3684	0.0556936
556	0.0696395	0.339882		556	0.0495399	0.667111		556	0.135651	0.482025		556	0.0392106	0.53878		556	0.124809	0.419726		556	0.0254311	0.847709		630.6	38.1034	0.0769606		556	0.0711231	0.318566		630.6	289.478	0.0665155		556	0.0960196	0.38722		630.6	91.408	0.0551145
555.5	0.0697973	0.340652		555.5	0.0500721	0.674278		555.5	0.136215	0.484029		555.5	0.0391924	0.53853		555.5	0.124933	0.420143		555.5	0.025024	0.834139		630.8	37.7985	0.0763447		555.5	0.0713174	0.319437		630.8	285.125	0.0655153		555.5	0.0962096	0.387986		630.8	90.1228	0.0543396
555	0.0699828	0.341558		555	0.05064	0.681926		555	0.136818	0.486172		555	0.0391545	0.538009		555	0.125068	0.420597		555	0.0246561	0.821875		631	37.4968	0.0757354		555	0.0714986	0.320248		631	285.332	0.0655628		555	0.0963513	0.388557		631	90.6449	0.0546544
554.5	0.0701335	0.342293		554.5	0.0512082	0.689577		554.5	0.137413	0.488286		554.5	0.0391673	0.538185		554.5	0.125162	0.420914		554.5	0.0242797	0.809329		631.2	37.0253	0.074783		554.5	0.0716638	0.320988		631.2	281.479	0.0646775		554.5	0.0964973	0.389146		631.2	89.9896	0.0542593
554	0.0703355	0.343279		554	0.0517875	0.697378		554	0.138056	0.490571		554	0.0391612	0.538101		554	0.125277	0.4213		554	0.0239068	0.796899		631.4	36.7858	0.0742993		554	0.0718672	0.321899		631.4	281.775	0.0647455		554	0.0966509	0.389765		631.4	89.6386	0.0540477
553.5	0.0705336	0.344246		553.5	0.0523271	0.704644		553.5	0.138649	0.492678		553.5	0.0391416	0.537831		553.5	0.125421	0.421785		553.5	0.0235341	0.784475		631.6	36.4365	0.0735938		553.5	0.0720268	0.322614		631.6	277.648	0.0637972		553.5	0.0968442	0.390545		631.6	89.6315	0.0540434
553	0.0707114	0.345114		553	0.0528868	0.712181		553	0.139232	0.49475		553	0.039134	0.537727		553	0.125584	0.422333		553	0.0231111	0.770375		631.8	36.0963	0.0729066		553	0.0722238	0.323496		631.8	277.98	0.0638735		553	0.0970219	0.391262		631.8	88.6271	0.0534378
552.5	0.0708916	0.345993		552.5	0.0534347	0.719559		552.5	0.139854	0.49696		552.5	0.0391297	0.537668		552.5	0.125767	0.422948		552.5	0.0227094	0.756985		632	35.9494	0.0726099		552.5	0.0723848	0.324218		632	275.263	0.0632492		552.5	0.0971843	0.391916		632	87.4662	0.0527378
552	0.0710489	0.346761		552	0.0539774	0.726868		552	0.140457	0.499103		552	0.0391447	0.537874		552	0.125939	0.423527		552	0.0222997	0.743328		632.2	35.6917	0.0720894		552	0.0725416	0.32492		632.2	272.225	0.0625511		552	0.0973126	0.392434		632.2	88.9787	0.0536498
551.5	0.0712033	0.347515		551.5	0.0545042	0.733961		551.5	0.141067	0.50127		551.5	0.0391454	0.537884		551.5	0.126075	0.423984		551.5	0.0219455	0.731522		632.4	35.2025	0.0711014		551.5	0.072726	0.325746		632.4	271.172	0.0623092		551.5	0.0974839	0.393125		632.4	87.5199	0.0527702
551	0.0713807	0.34838		551	0.055046	0.741257		551	0.141665	0.503395		551	0.0391682	0.538197		551	0.126239	0.424535		551	0.0215862	0.719545		632.6	34.9603	0.0706122		551	0.0729062	0.326553		632.6	269.519	0.0619293		551	0.0976867	0.393942		632.6	85.825	0.0517483
550.5	0.0715696	0.349302		550.5	0.0555772	0.748411		550.5	0.142283	0.505591		550.5	0.0391714	0.538241		550.5	0.126468	0.425306		550.5	0.0212325	0.707755		632.8	34.8716	0.070433		550.5	0.0731226	0.327522		632.8	266.296	0.0611888		550.5	0.0978926	0.394773		632.8	87.7308	0.0528974
550	0.0717319	0.350094		550	0.0561193	0.755711		550	0.142876	0.507698		550	0.039188	0.538469		550	0.126701	0.426089		550	0.0208554	0.695185		633	34.4685	0.0696188		550	0.0733215	0.328413		633	266	0.0611208		550	0.0980633	0.395461		633	86.1555	0.0519475
549.5	0.0718912	0.350872		549.5	0.0566617	0.763015		549.5	0.143492	0.509887		549.5	0.0391996	0.538628		549.5	0.12692	0.426826		549.5	0.0205267	0.684228		633.2	34.2604	0.0691985		549.5	0.0735111	0.329262		633.2	262.849	0.0603967		549.5	0.0982246	0.396112		633.2	86.2791	0.0520221
549	0.0720576	0.351684		549	0.0572058	0.770342		549	0.1441	0.512048		549	0.0392092	0.53876		549	0.127109	0.427461		549	0.0202059	0.673534		633.4	33.7997	0.068268		549	0.0737084	0.330146		633.4	262.802	0.0603859		549	0.0984081	0.396852		633.4	86.5405	0.0521797
548.5	0.0722515	0.35263		548.5	0.0577433	0.77758		548.5	0.144682	0.514116		548.5	0.0392266	0.538999		548.5	0.127323	0.428181		548.5	0.0198679	0.662268		633.6	33.4676	0.0675972		548.5	0.073942	0.331192		633.6	259.287	0.0595783		548.5	0.0985883	0.397578		633.6	85.0293	0.0512685
548	0.0724293	0.353498		548	0.0582711	0.784687		548	0.145318	0.516376		548	0.0392459	0.539265		548	0.127541	0.428914		548	0.019569	0.652304		633.8	33.368	0.0673961		548	0.0741306	0.332037		633.8	260.282	0.0598069		548	0.0988007	0.398435		633.8	82.7496	0.0498939
547.5	0.0726222	0.35444		547.5	0.0588054	0.791882		547.5	0.145937	0.518576		547.5	0.039284	0.539788		547.5	0.127778	0.429711		547.5	0.0192238	0.640798		634	33.0204	0.066694		547.5	0.0743474	0.333008		634	257.823	0.0592419		547.5	0.0989977	0.399229		634	82.8246	0.0499392
547	0.0727766	0.355193		547	0.0593287	0.798929		547	0.146558	0.520782		547	0.0393193	0.540273		547	0.127997	0.430447		547	0.0188796	0.629324		634.2	32.8566	0.0663632		547	0.0745212	0.333787		634.2	255.117	0.0586201		547	0.0991548	0.399863		634.2	83.2891	0.0502192
546.5	0.0729264	0.355924		546.5	0.0598694	0.80621		546.5	0.147159	0.522918		546.5	0.039354	0.54075		546.5	0.128205	0.431147		546.5	0.0185898	0.619664		634.4	32.4172	0.0654757		546.5	0.0746849	0.33452		634.4	253.847	0.0583283		546.5	0.0993352	0.40059		634.4	82.3772	0.0496694
546	0.0730967	0.356755		546	0.0603975	0.813322		546	0.147768	0.525082		546	0.0394015	0.541403		546	0.128396	0.431789		546	0.0183417	0.611394		634.6	32.1491	0.0649342		546	0.0748778	0.335384		634.6	252.357	0.0579859		546	0.099557	0.401485		634.6	82.9513	0.0500156
545.5	0.0732601	0.357553		545.5	0.0609006	0.820096		545.5	0.14838	0.527257		545.5	0.0394518	0.542094		545.5	0.128597	0.432465		545.5	0.0180753	0.602514		634.8	31.9421	0.0645161		545.5	0.0751167	0.336454		634.8	251.155	0.0577097		545.5	0.0997954	0.402446		634.8	81.3324	0.0490394
545	0.0734401	0.358431		545	0.0613946	0.826749		545	0.148979	0.529385		545	0.0395131	0.542936		545	0.128843	0.433293		545	0.0178091	0.593641		635	31.3395	0.0632989		545	0.075301	0.337279		635	247.777	0.0569335		545	0.0999948	0.40325		635	80.0199	0.0482481
544.5	0.0735908	0.359167		544.5	0.0619017	0.833577		544.5	0.149607	0.531617		544.5	0.0395804	0.543861		544.5	0.129074	0.434069		544.5	0.0175707	0.585694		635.2	31.3299	0.0632796		544.5	0.0754652	0.338015		635.2	247.656	0.0569057		544.5	0.100214	0.404134		635.2	81.3645	0.0490588
544	0.0737742	0.360062		544	0.0624399	0.840825		544	0.150205	0.533742		544	0.0396075	0.544233		544	0.129343	0.434974		544	0.0173463	0.578214		635.4	31.0492	0.0627126		544	0.0756525	0.338854		635.4	248.813	0.0571716		544	0.100415	0.404945		635.4	79.9371	0.0481981
543.5	0.0739709	0.361022		543.5	0.0629677	0.847932		543.5	0.150821	0.53593		543.5	0.0396505	0.544824		543.5	0.12957	0.435737		543.5	0.0171393	0.571314		635.6	30.6896	0.0619863		543.5	0.0758415	0.3397		635.6	243.083	0.055855		543.5	0.100608	0.405723		635.6	80.0281	0.048253
543	0.0741668	0.361978		543	0.0634848	0.854896		543	0.151417	0.538048		543	0.0397249	0.545846		543	0.129821	0.436581		543	0.0169346	0.56449		635.8	30.3114	0.0612224		543	0.0760897	0.340812		635.8	241.77	0.0555533		543	0.100876	0.406804		635.8	79.7236	0.0480694
542.5	0.0743722	0.362981		542.5	0.0639598	0.861292		542.5	0.152007	0.540145		542.5	0.0397744	0.546527		542.5	0.130042	0.437325		542.5	0.0167278	0.557597		636	30.031	0.0606561		542.5	0.0763377	0.341923		636	239.44	0.0550179		542.5	0.101113	0.40776		636	77.3119	0.0466153
542	0.0745696	0.363944		542	0.0644487	0.867876		542	0.152624	0.542337		542	0.0398094	0.547007		542	0.130311	0.438229		542	0.0165192	0.550644		636.2	29.8963	0.060384		542	0.0765169	0.342726		636.2	237.971	0.0546803		542	0.101332	0.408643		636.2	77.8034	0.0469116
541.5	0.0747409	0.36478		541.5	0.064955	0.874693		541.5	0.15322	0.544455		541.5	0.0398503	0.547569		541.5	0.130562	0.439073		541.5	0.0163283	0.54428		636.4	29.6858	0.0599588		541.5	0.0766836	0.343472		636.4	237.528	0.0545785		541.5	0.101505	0.409341		636.4	77.6083	0.046794
541	0.0749314	0.36571		541	0.0654806	0.881771		541	0.153849	0.54669		541	0.0399132	0.548434		541	0.130811	0.439911		541	0.0161776	0.539257		636.6	29.4457	0.0594739		541	0.0768975	0.34443		636.6	236.244	0.0542835		541	0.101724	0.410224		636.6	78.6956	0.0474496
540.5	0.075142	0.366738		540.5	0.0659473	0.888056		540.5	0.154449	0.548822		540.5	0.0399767	0.549306		540.5	0.131065	0.440765		540.5	0.0160215	0.534054		636.8	29.1626	0.0589021		540.5	0.0771281	0.345463		636.8	234.52	0.0538874		540.5	0.101944	0.411111		636.8	76.9264	0.0463828
540	0.0753318	0.367664		540	0.0663923	0.894048		540	0.155036	0.550908		540	0.0400714	0.550608		540	0.131306	0.441575		540	0.0158888	0.52963		637	29.0085	0.0585908		540	0.0773586	0.346496		637	230.232	0.0529021		540	0.102192	0.412111		637	77.6767	0.0468352
539.5	0.0755098	0.368533		539.5	0.0668411	0.900092		539.5	0.155628	0.553012		539.5	0.0401137	0.551189		539.5	0.131585	0.442514		539.5	0.0157764	0.525884		637.2	28.4078	0.0573776		539.5	0.0775776	0.347476		637.2	231.094	0.0531002		539.5	0.102463	0.413204		637.2	76.0012	0.045825
539	0.0756777	0.369352		539	0.0672607	0.905742		539	0.156209	0.555076		539	0.0401879	0.552208		539	0.131862	0.443445		539	0.0156844	0.522817		637.4	28.3417	0.057244		539	0.0777594	0.348291		637.4	231.052	0.0530905		539	0.10268	0.414079		637.4	75.2591	0.0453775
538.5	0.0758787	0.370333		538.5	0.0677138	0.911844		538.5	0.156801	0.55718		538.5	0.0402839	0.553527		538.5	0.132162	0.444454		538.5	0.015584	0.51947		637.6	27.9718	0.0564969		538.5	0.0779284	0.349048		637.6	229.345	0.0526983		538.5	0.102893	0.414938		637.6	75.5764	0.0455689
538	0.0760501	0.37117		538	0.0681377	0.917552		538	0.157354	0.559145		538	0.0403942	0.555043		538	0.132442	0.445396		538	0.0155	0.51667		637.8	27.8238	0.056198		538	0.0781747	0.350151		637.8	226.587	0.0520645		538	0.103125	0.415874		637.8	76.2227	0.0459585
537.5	0.0762814	0.372299		537.5	0.0685607	0.923248		537.5	0.157932	0.561199		537.5	0.0405055	0.556572		537.5	0.13275	0.446432		537.5	0.0154071	0.513573		638	27.6323	0.0558112		537.5	0.0784209	0.351254		638	222.977	0.0512351		537.5	0.103391	0.416946		638	74.485	0.0449108
537	0.0764818	0.373277		537	0.0689283	0.928199		537	0.15846	0.563075		537	0.0405836	0.557646		537	0.133032	0.44738		537	0.0153163	0.510547		638.2	27.3643	0.0552699		537	0.0786668	0.352355		638.2	222.546	0.051136		537	0.103634	0.417926		638.2	74.3835	0.0448496
536.5	0.0766557	0.374126		536.5	0.0693003	0.933208		536.5	0.159017	0.565054		536.5	0.0406617	0.558719		536.5	0.133321	0.448352		536.5	0.0152384	0.50795		638.4	27.2522	0.0550435		536.5	0.0788507	0.353179		638.4	222.399	0.0511022		536.5	0.103877	0.418906		638.4	73.0931	0.0440715
536	0.0768462	0.375055		536	0.0696688	0.93817		536	0.159562	0.566991		536	0.0407364	0.559745		536	0.133606	0.44931		536	0.0151678	0.505597		638.6	26.794	0.054118		536	0.0790637	0.354133		638.6	218.99	0.0503189		536	0.104113	0.419858		638.6	74.4037	0.0448618
535.5	0.0770545	0.376072		535.5	0.0700272	0.942996		535.5	0.160104	0.568917		535.5	0.0408506	0.561314		535.5	0.133921	0.45037		535.5	0.0151035	0.503453		638.8	26.4328	0.0533885		535.5	0.0792726	0.355069		638.8	218.321	0.0501652		535.5	0.104302	0.42062		638.8	72.9366	0.0439772
535	0.0772504	0.377028		535	0.0703826	0.947782		535	0.160643	0.570832		535	0.0409251	0.562338		535	0.134241	0.451446		535	0.0150483	0.501613		639	26.3041	0.0531285		535	0.0795206	0.356179		639	219.316	0.0503938		535	0.104555	0.42164		639	72.9987	0.0440146
534.5	0.0774462	0.377984		534.5	0.0707227	0.952362		534.5	0.161163	0.57268		534.5	0.0409928	0.563268		534.5	0.134538	0.452445		534.5	0.0149703	0.499013		639.2	25.8537	0.0522188		534.5	0.0797718	0.357304		639.2	215.138	0.0494338		534.5	0.104831	0.422753		639.2	72.3742	0.0436381
534	0.0776259	0.378861		534	0.0710358	0.956578		534	0.161671	0.574485		534	0.0410656	0.564269		534	0.13482	0.453393		534	0.0149243	0.49748		639.4	25.832	0.052175		534	0.0799731	0.358206		639.4	212.488	0.0488249		534	0.105087	0.423786		639.4	71.8506	0.0433224
533.5	0.0778241	0.379828		533.5	0.0713605	0.960951		533.5	0.162184	0.576308		533.5	0.0411556	0.565505		533.5	0.135113	0.454378		533.5	0.0148879	0.496267		639.6	25.4545	0.0514125		533.5	0.0801718	0.359096		639.6	211.347	0.0485627		533.5	0.105315	0.424705		639.6	70.3748	0.0424325
533	0.0780128	0.380749		533	0.0716612	0.965		533	0.162676	0.578056		533	0.041251	0.566816		533	0.135426	0.455431		533	0.0148515	0.495053		639.8	25.3566	0.0512148		533	0.0803695	0.359982		639.8	211.266	0.0485441		533	0.105553	0.425665		639.8	69.7224	0.0420392
532.5	0.078236	0.381838		532.5	0.0719696	0.969153		532.5	0.163158	0.579769		532.5	0.0413478	0.568146		532.5	0.135734	0.456467		532.5	0.014829	0.494303		640	24.9742	0.0504424		532.5	0.0806058	0.36104		640	210.212	0.0483019		532.5	0.105799	0.426657		640	70.3159	0.042397
532	0.0784494	0.38288		532	0.0722479	0.972901		532	0.163639	0.581478		532	0.0414488	0.569534		532	0.136091	0.457667		532	0.0147968	0.49323		640.2	24.7957	0.0500819		532	0.0808602	0.36218		640.2	205.471	0.0472126		532	0.106079	0.427786		640.2	68.2712	0.0411642
531.5	0.078621	0.383717		531.5	0.0724845	0.976087		531.5	0.164078	0.583038		531.5	0.0415346	0.570713		531.5	0.136406	0.458727		531.5	0.0147478	0.491597		640.4	24.5711	0.0496283		531.5	0.0810803	0.363165		640.4	206.513	0.047452		531.5	0.106385	0.42902		640.4	69.8788	0.0421335
531	0.0788071	0.384626		531	0.0727184	0.979237		531	0.16453	0.584644		531	0.0416258	0.571966		531	0.136716	0.459769		531	0.014709	0.490303		640.6	24.4367	0.0493568		531	0.0812848	0.364081		640.6	204.127	0.0469038		531	0.106617	0.429956		640.6	68.3305	0.0411999
530.5	0.0789856	0.385497		530.5	0.0729305	0.982093		530.5	0.164972	0.586215		530.5	0.0417191	0.573248		530.5	0.137046	0.460879		530.5	0.0147035	0.49012		640.8	23.9173	0.0483077		530.5	0.0814908	0.365004		640.8	201.772	0.0463626		530.5	0.10685	0.430895		640.8	68.9983	0.0416026
530	0.0791926	0.386507		530	0.0731439	0.984966		530	0.165416	0.587793		530	0.0418072	0.574459		530	0.137384	0.462015		530	0.0146446	0.488157		641	23.7438	0.0479573		530	0.0817142	0.366005		641	202.835	0.0466069		530	0.107101	0.431908		641	67.7199	0.0408318
529.5	0.0794014	0.387526		529.5	0.073298	0.987042		529.5	0.165833	0.589274		529.5	0.0418835	0.575507		529.5	0.13772	0.463145		529.5	0.0145931	0.48644		641.2	23.317	0.0470953		529.5	0.0819792	0.367192		641.2	197.508	0.0453829		529.5	0.107388	0.433065		641.2	67.6849	0.0408107
529	0.0796013	0.388502		529	0.0734639	0.989276		529	0.166254	0.59077		529	0.0419526	0.576456		529	0.138066	0.464309		529	0.0145596	0.485323		641.4	23.2533	0.0469666		529	0.0822041	0.368199		641.4	197.297	0.0453344		529	0.107671	0.434206		641.4	67.0208	0.0404102
528.5	0.0797699	0.389325		528.5	0.0736036	0.991157		528.5	0.166628	0.592099		528.5	0.0420362	0.577605		528.5	0.138403	0.465442		528.5	0.0145243	0.484147		641.6	23.185	0.0468286		528.5	0.0824255	0.369191		641.6	198.304	0.0455658		528.5	0.107933	0.435263		641.6	66.7887	0.0402703
528	0.0799362	0.390136		528	0.073736	0.99294		528	0.167012	0.593464		528	0.0421116	0.578641		528	0.138709	0.466471		528	0.014487	0.482903		641.8	22.7055	0.0458602		528	0.0826149	0.370039		641.8	195.488	0.0449187		528	0.108157	0.436166		641.8	64.9588	0.039167
527.5	0.0801578	0.391218		527.5	0.0738882	0.994989		527.5	0.167412	0.594885		527.5	0.0421946	0.579782		527.5	0.139024	0.467531		527.5	0.0144594	0.481983		642	22.3923	0.0452276		527.5	0.0828529	0.371105		642	194.514	0.0446949		527.5	0.108393	0.437118		642	66.5015	0.0400971
527	0.0803881	0.392342		527	0.0739977	0.996464		527	0.167761	0.596125		527	0.0422848	0.581021		527	0.139356	0.468647		527	0.0143947	0.479827		642.2	22.2509	0.044942		527	0.0831009	0.372216		642.2	191.738	0.044057		527	0.108681	0.438279		642.2	64.9834	0.0391818
526.5	0.0805867	0.393311		526.5	0.0740693	0.997428		526.5	0.168095	0.597312		526.5	0.0423573	0.582017		526.5	0.139683	0.469747		526.5	0.0143302	0.477677		642.4	21.9138	0.0442611		526.5	0.0833255	0.373222		642.4	189.482	0.0435387		526.5	0.108986	0.439509		642.4	64.8409	0.0390959
526	0.0807858	0.394283		526	0.0741279	0.998217		526	0.168449	0.59857		526	0.042412	0.582769		526	0.140048	0.470974		526	0.0142897	0.476327		642.6	21.9642	0.0443629		526	0.0835792	0.374358		642.6	190.083	0.0436768		526	0.109271	0.440659		642.6	65.7863	0.0396659
525.5	0.0809489	0.395079		525.5	0.0741781	0.998893		525.5	0.168754	0.599654		525.5	0.0424843	0.583762		525.5	0.140382	0.472098		525.5	0.0142483	0.474946		642.8	21.8495	0.0441312		525.5	0.0837456	0.375103		642.8	188.696	0.0433581		525.5	0.109545	0.441764		642.8	63.5962	0.0383454
525	0.0811446	0.396034		525	0.0742237	0.999507		525	0.169088	0.600841		525	0.0425562	0.58475		525	0.140696	0.473154		525	0.0141875	0.47292		643	21.528	0.0434819		525	0.0839851	0.376176		643	186.446	0.0428411		525	0.109801	0.442796		643	63.9473	0.0385571
524.5	0.081382	0.397193		524.5	0.0742603	1		524.5	0.169416	0.602006		524.5	0.0426321	0.585793		524.5	0.140999	0.474173		524.5	0.014102	0.47007		643.2	21.3098	0.0430411		524.5	0.0842414	0.377324		643.2	185.825	0.0426984		524.5	0.110089	0.443957		643.2	63.0196	0.0379977
524	0.0816037	0.398275		524	0.0742341	0.999647		524	0.169686	0.602966		524	0.0427019	0.586752		524	0.141329	0.475282		524	0.0140108	0.46703		643.4	20.931	0.0422761		524	0.0844935	0.378453		643.4	182.624	0.0419628		524	0.110409	0.445248		643.4	63.3615	0.0382039
523.5	0.0818122	0.399292		523.5	0.0741839	0.998971		523.5	0.169946	0.60389		523.5	0.0427474	0.587378		523.5	0.141674	0.476443		523.5	0.0139135	0.463786		643.6	20.6915	0.0417923		523.5	0.0847198	0.379467		643.6	182.757	0.0419934		523.5	0.1107	0.446421		643.6	62.3117	0.0375709
523	0.0820111	0.400263		523	0.0741547	0.998578		523	0.170215	0.604845		523	0.0427715	0.587709		523	0.141989	0.477502		523	0.0138431	0.46144		643.8	20.5639	0.0415346		523	0.0849527	0.38051		643.8	182.445	0.0419217		523	0.110956	0.447454		643.8	62.4789	0.0376717
522.5	0.0822422	0.401391		522.5	0.0741315	0.998266		522.5	0.170484	0.605801		522.5	0.0428235	0.588423		522.5	0.142343	0.478692		522.5	0.01376	0.45867		644	20.1925	0.0407844		522.5	0.0852085	0.381656		644	179.183	0.0411722		522.5	0.111233	0.448571		644	61.1879	0.0368933
522	0.082482	0.402561		522	0.0740917	0.99773		522	0.170717	0.606629		522	0.042877	0.589158		522	0.142615	0.479607		522	0.0136525	0.455086		644.2	20.2279	0.0408559		522	0.0854477	0.382727		644.2	177.857	0.0408675		522	0.111483	0.449579		644.2	62.1046	0.037446
521.5	0.0827346	0.403794		521.5	0.0740332	0.996942		521.5	0.17094	0.607422		521.5	0.0429269	0.589844		521.5	0.142934	0.48068		521.5	0.0135258	0.450863		644.4	19.8771	0.0401474		521.5	0.0857513	0.384087		644.4	177.044	0.0406807		521.5	0.111763	0.450708		644.4	61.0906	0.0368346
521	0.0829852	0.405017		521	0.0739521	0.99585		521	0.171156	0.608189		521	0.0429592	0.590288		521	0.143253	0.481753		521	0.0134014	0.446716		644.6	19.6391	0.0396667		521	0.0859888	0.385151		644.6	174.958	0.0402014		521	0.11205	0.451866		644.6	60.3657	0.0363975
520.5	0.0831887	0.40601		520.5	0.0738253	0.994142		520.5	0.171364	0.608928		520.5	0.0429388	0.590008		520.5	0.143596	0.482906		520.5	0.0132953	0.44318		644.8	19.4885	0.0393625		520.5	0.0862115	0.386148		644.8	173.307	0.039822		520.5	0.11233	0.452995		644.8	59.8485	0.0360857
520	0.0834126	0.407103		520	0.0737329	0.992898		520	0.171575	0.609678		520	0.0429421	0.590053		520	0.143882	0.483868		520	0.0131725	0.439086		645	19.0352	0.0384469		520	0.086437	0.387158		645	171.73	0.0394597		520	0.11255	0.453882		645	60.9713	0.0367627
519.5	0.0836376	0.408201		519.5	0.0736026	0.991143		519.5	0.171737	0.610254		519.5	0.042971	0.59045		519.5	0.14418	0.48487		519.5	0.0130537	0.435126		645.2	18.9963	0.0383684		519.5	0.08669	0.388292		645.2	169.915	0.0390426		519.5	0.112798	0.454882		645.2	60.022	0.0361903
519	0.0838882	0.409424		519	0.0734515	0.989109		519	0.171907	0.610858		519	0.0429746	0.590499		519	0.144467	0.485835		519	0.0129158	0.43053		645.4	18.6621	0.0376934		519	0.0869697	0.389544		645.4	169.959	0.0390527		519	0.113084	0.456035		645.4	58.9073	0.0355182
518.5	0.0841113	0.410513		518.5	0.073248	0.986368		518.5	0.172066	0.611423		518.5	0.0429644	0.590359		518.5	0.144759	0.486817		518.5	0.0127807	0.426026		645.6	18.3352	0.0370331		518.5	0.0871924	0.390542		645.6	167.843	0.0385665		518.5	0.11334	0.457068		645.6	58.0254	0.0349865
518	0.0843306	0.411584		518	0.0730569	0.983795		518	0.172211	0.611938		518	0.04292	0.589749		518	0.145055	0.487813		518	0.0126847	0.422826		645.8	18.4596	0.0372844		518	0.0874132	0.391531		645.8	167.307	0.0384434		518	0.113614	0.458173		645.8	57.4365	0.0346314
517.5	0.0845535	0.412671		517.5	0.0728463	0.980959		517.5	0.172372	0.61251		517.5	0.0428605	0.588932		517.5	0.145338	0.488764		517.5	0.012589	0.419636		646	17.9228	0.0362001		517.5	0.0876334	0.392517		646	164.224	0.0377349		517.5	0.113864	0.459181		646	57.015	0.0343772
517	0.084754	0.41365		517	0.0726148	0.977841		517	0.172473	0.612869		517	0.0428043	0.588159		517	0.145612	0.489686		517	0.0124652	0.415509		646.2	17.9342	0.0362232		517	0.0878784	0.393615		646.2	162.646	0.0373724		517	0.114109	0.460169		646.2	56.9954	0.0343654
516.5	0.0849812	0.414759		516.5	0.0723698	0.974542		516.5	0.172557	0.613168		516.5	0.0427312	0.587155		516.5	0.14586	0.49052		516.5	0.0123366	0.411223		646.4	17.7192	0.0357889		516.5	0.0881603	0.394877		646.4	161.467	0.0371015		516.5	0.114344	0.461117		646.4	56.6971	0.0341856
516	0.0852262	0.415955		516	0.0721201	0.97118		516	0.172657	0.613523		516	0.0426597	0.586172		516	0.146148	0.491488		516	0.012174	0.405803		646.6	17.6183	0.0355851		516	0.0884485	0.396168		646.6	158.925	0.0365174		516	0.114644	0.462326		646.6	55.8545	0.0336775
515.5	0.0854543	0.417068		515.5	0.0718333	0.967318		515.5	0.172745	0.613836		515.5	0.0425731	0.584983		515.5	0.146417	0.492393		515.5	0.012051	0.401703		646.8	17.2824	0.0349067		515.5	0.0886985	0.397288		646.8	159.083	0.0365537		515.5	0.114917	0.463427		646.8	55.8791	0.0336924
515	0.0856495	0.418021		515	0.0715242	0.963155		515	0.172803	0.614042		515	0.0424831	0.583746		515	0.146681	0.493281		515	0.0119505	0.398353		647	17.2514	0.0348441		515	0.0889053	0.398214		647	158.34	0.0363829		515	0.115155	0.464387		647	55.6266	0.0335401
514.5	0.0858857	0.419173		514.5	0.0712666	0.959686		514.5	0.172874	0.614294		514.5	0.0423904	0.582472		514.5	0.146911	0.494054		514.5	0.0118138	0.393796		647.2	16.8077	0.0339479		514.5	0.0891859	0.399471		647.2	155.574	0.0357474		514.5	0.11538	0.465294		647.2	54.7272	0.0329978
514	0.0861187	0.420311		514	0.070956	0.955504		514	0.172922	0.614465		514	0.0422931	0.581135		514	0.147128	0.494784		514	0.0116327	0.387759		647.4	16.6831	0.0336962		514	0.0894727	0.400756		647.4	156.544	0.0359703		514	0.115601	0.466186		647.4	53.6583	0.0323533
513.5	0.0863556	0.421467		513.5	0.0706392	0.951238		513.5	0.172966	0.614621		513.5	0.0421916	0.57974		513.5	0.147366	0.495584		513.5	0.0114548	0.381829		647.6	16.4822	0.0332904		513.5	0.089774	0.402105		647.6	155.25	0.0356729		513.5	0.11587	0.46727		647.6	54.0214	0.0325722
513	0.0866064	0.422691		513	0.0703242	0.946996		513	0.173	0.614742		513	0.0420886	0.578325		513	0.147616	0.496425		513	0.0113057	0.376859		647.8	16.2767	0.0328754		513	0.0900463	0.403325		647.8	153.17	0.035195		513	0.11615	0.4684		647.8	52.8062	0.0318395
512.5	0.0868426	0.423844		512.5	0.0700001	0.942632		512.5	0.17303	0.614848		512.5	0.04197	0.576696		512.5	0.147861	0.497249		512.5	0.0111969	0.373232		648	16.13	0.0325791		512.5	0.0902603	0.404283		648	150.617	0.0346084		512.5	0.116397	0.469396		648	52.8883	0.031889
512	0.0870786	0.424995		512	0.0696744	0.938246		512	0.173041	0.614887		512	0.0418333	0.574817		512	0.148082	0.497992		512	0.0111181	0.370606		648.2	15.892	0.0320984		512	0.0905086	0.405396		648.2	149.933	0.0344512		512	0.116596	0.470198		648.2	52.1883	0.031467
511.5	0.0873218	0.426182		511.5	0.0693831	0.934323		511.5	0.173061	0.614958		511.5	0.0416544	0.572359		511.5	0.148327	0.498816		511.5	0.0109677	0.365592		648.4	15.7309	0.031773		511.5	0.0907878	0.406646		648.4	147.57	0.0339082		511.5	0.116813	0.471073		648.4	52.4335	0.0316148
511	0.08757	0.427394		511	0.0690494	0.929829		511	0.173069	0.614987		511	0.0414811	0.569978		511	0.148526	0.499485		511	0.0108291	0.360972		648.6	15.691	0.0316924		511	0.0910702	0.407911		648.6	147.65	0.0339266		511	0.117049	0.472025		648.6	52.4759	0.0316404
510.5	0.08783	0.428663		510.5	0.0686775	0.924821		510.5	0.173064	0.614969		510.5	0.0413167	0.567719		510.5	0.148742	0.500212		510.5	0.010698	0.356602		648.8	15.1572	0.0306142		510.5	0.0913541	0.409183		648.8	145.241	0.0333731		510.5	0.117299	0.473033		648.8	51.6041	0.0311147
510	0.0878602	0.42881		510	0.0681906	0.918265		510	0.173019	0.614809		510	0.0410925	0.564638		510	0.148944	0.500891		510	0.0105427	0.351426		649	15.3068	0.0309164		510	0.091474	0.40972		649	146.015	0.0335509		510	0.117438	0.473594		649	51.3254	0.0309467
509.5	0.0881202	0.430079		509.5	0.0678313	0.913426		509.5	0.173029	0.614845		509.5	0.0409166	0.562221		509.5	0.149126	0.501503		509.5	0.0104587	0.348626		649.2	15.04	0.0303775		509.5	0.0917327	0.410878		649.2	144.222	0.0331389		509.5	0.117675	0.47455		649.2	50.126	0.0302235
509	0.0883538	0.431219		509	0.0674212	0.907904		509	0.172992	0.614713		509	0.0407126	0.559418		509	0.14933	0.502189		509	0.0103471	0.344906		649.4	14.8859	0.0300663		509	0.0919645	0.411917		649.4	142.126	0.0326573		509	0.117897	0.475445		649.4	50.1268	0.030224
508.5	0.0885844	0.432345		508.5	0.0670048	0.902296		508.5	0.172932	0.6145		508.5	0.0404951	0.556429		508.5	0.149514	0.502808		508.5	0.0101952	0.339842		649.6	14.6838	0.0296581		508.5	0.0922268	0.413091		649.6	140.314	0.032241		508.5	0.118104	0.47628		649.6	49.415	0.0297948
508	0.08881	0.433446		508	0.0665748	0.896506		508	0.172869	0.614276		508	0.0402658	0.553279		508	0.149685	0.503383		508	0.0100682	0.335609		649.8	14.4727	0.0292317		508	0.0925138	0.414377		649.8	138.711	0.0318726		508	0.118298	0.477062		649.8	49.3838	0.029776
507.5	0.0890796	0.434762		507.5	0.0661887	0.891307		507.5	0.172857	0.614234		507.5	0.0400323	0.55007		507.5	0.149883	0.504049		507.5	0.00994563	0.331523		650	14.342	0.0289677		507.5	0.0928273	0.415781		650	138.98	0.0319344		507.5	0.118533	0.47801		650	49.4591	0.0298214
507	0.0893235	0.435952		507	0.0658245	0.886402		507	0.172851	0.614212		507	0.0398157	0.547094		507	0.15005	0.504611		507	0.00987459	0.329155		650.2	14.1409	0.0285615		507	0.0930727	0.41688		650.2	138.171	0.0317486		507	0.118796	0.47907		650.2	48.681	0.0293522
506.5	0.0895843	0.437225		506.5	0.0654102	0.880823		506.5	0.172814	0.614081		506.5	0.0395823	0.543887		506.5	0.150218	0.505176		506.5	0.00979126	0.326378		650.4	13.8819	0.0280384		506.5	0.0932966	0.417883		650.4	136.128	0.0312791		506.5	0.11901	0.479933		650.4	48.7009	0.0293642
506	0.0898313	0.43843		506	0.0649786	0.875011		506	0.172764	0.613903		506	0.03935	0.540695		506	0.150383	0.50573		506	0.00969979	0.323328		650.6	13.7039	0.0276789		506	0.0935504	0.41902		650.6	136.452	0.0313536		506	0.119202	0.480707		650.6	48.1053	0.0290051
505.5	0.0900653	0.439572		505.5	0.0645409	0.869117		505.5	0.172689	0.613637		505.5	0.0390996	0.537254		505.5	0.150558	0.506319		505.5	0.00958462	0.319489		650.8	13.4697	0.0272059		505.5	0.0938562	0.42039		650.8	134.811	0.0309765		505.5	0.119383	0.481437		650.8	48.1004	0.0290022
505	0.0903321	0.440875		505	0.0641295	0.863577		505	0.172648	0.613491		505	0.0388672	0.534061		505	0.150737	0.506921		505	0.00948685	0.31623		651	13.4061	0.0270774		505	0.094169	0.421791		651	132.487	0.0304425		505	0.119564	0.482167		651	48.221	0.0290749
504.5	0.0905766	0.442068		504.5	0.0637405	0.858339		504.5	0.172608	0.613349		504.5	0.0386184	0.530642		504.5	0.150897	0.507459		504.5	0.00943874	0.314627		651.2	13.39	0.0270449		504.5	0.0944372	0.422992		651.2	133.173	0.0306001		504.5	0.119783	0.483051		651.2	47.1251	0.0284141
504	0.0908415	0.443361		504	0.0633408	0.852956		504	0.1726	0.61332		504	0.038395	0.527573		504	0.151071	0.508044		504	0.00937899	0.312635		651.4	13.1329	0.0265256		504	0.0946925	0.424136		651.4	130.194	0.0299156		504	0.120017	0.483994		651.4	46.5569	0.0280715
503.5	0.0910909	0.444578		503.5	0.0629069	0.847113		503.5	0.172566	0.6132		503.5	0.0381661	0.524427		503.5	0.15125	0.508646		503.5	0.00932945	0.310984		651.6	12.7836	0.0258201		503.5	0.0949481	0.42528		651.6	129.634	0.029787		503.5	0.120221	0.484817		651.6	47.2272	0.0284757
503	0.0913235	0.445713		503	0.0624384	0.840805		503	0.172473	0.612869		503	0.0378853	0.520569		503	0.151434	0.509265		503	0.0092204	0.307349		651.8	12.7945	0.0258421		503	0.0952427	0.4266		651.8	129.039	0.0296502		503	0.120391	0.485502		651.8	45.9739	0.02772
502.5	0.0915861	0.446995		502.5	0.0620256	0.835246		502.5	0.172411	0.612649		502.5	0.0376171	0.516884		502.5	0.151609	0.509853		502.5	0.00908896	0.302967		652	12.5485	0.0253452		502.5	0.0955582	0.428013		652	126.417	0.0290478		502.5	0.120616	0.48641		652	46.0759	0.0277815
502	0.0918522	0.448293		502	0.0616249	0.82985		502	0.172381	0.612542		502	0.037367	0.513447		502	0.151779	0.510425		502	0.00901709	0.300572		652.2	12.435	0.025116		502	0.0958483	0.429312		652.2	125.539	0.028846		502	0.120826	0.487257		652.2	45.9268	0.0276916
501.5	0.0921062	0.449533		501.5	0.061227	0.824492		501.5	0.172356	0.612453		501.5	0.0371133	0.509961		501.5	0.151961	0.511037		501.5	0.00894284	0.298097		652.4	12.278	0.0247989		501.5	0.096071	0.43031		652.4	124.857	0.0286893		501.5	0.121091	0.488325		652.4	45.2005	0.0272537
501	0.0923647	0.450795		501	0.0608359	0.819225		501	0.172337	0.612386		501	0.0368337	0.506119		501	0.152144	0.511653		501	0.0088743	0.295812		652.6	12.0927	0.0244246		501	0.0963137	0.431397		652.6	124.908	0.028701		501	0.121329	0.489285		652.6	45.0625	0.0271705
500.5	0.092634	0.452109		500.5	0.0603973	0.813319		500.5	0.172304	0.612269		500.5	0.03657	0.502496		500.5	0.152349	0.512342		500.5	0.00880392	0.293466		652.8	11.9539	0.0241443		500.5	0.0965921	0.432644		652.8	123.672	0.028417		500.5	0.121528	0.490088		652.8	44.2002	0.0266505
500	0.0928769	0.453295		500	0.0599714	0.807584		500	0.172257	0.612102		500	0.0362912	0.498665		500	0.152534	0.512964		500	0.00869201	0.289736		653	11.7948	0.0238229		500	0.0969175	0.434101		653	122.159	0.0280694		500	0.121741	0.490947		653	43.7867	0.0264012
499.5	0.0931252	0.454506		499.5	0.0595484	0.801887		499.5	0.172224	0.611984		499.5	0.0360104	0.494807		499.5	0.152708	0.513549		499.5	0.00860945	0.286984		653.2	11.5668	0.0233624		499.5	0.0972539	0.435608		653.2	121.512	0.0279207		499.5	0.121963	0.491842		653.2	43.5316	0.0262474
499	0.0934267	0.455978		499	0.0591574	0.796622		499	0.172236	0.612027		499	0.0357505	0.491236		499	0.152882	0.514134		499	0.00859936	0.286647		653.4	11.4598	0.0231463		499	0.0975192	0.436797		653.4	120.772	0.0277507		499	0.122217	0.492866		653.4	43.0198	0.0259388
498.5	0.0936933	0.457279		498.5	0.0587534	0.791182		498.5	0.172215	0.611952		498.5	0.0354994	0.487785		498.5	0.153077	0.51479		498.5	0.00862383	0.287463		653.6	11.3024	0.0228284		498.5	0.0977947	0.438031		653.6	121.612	0.0279437		498.5	0.122436	0.493749		653.6	43.9245	0.0264843
498	0.0939444	0.458505		498	0.0583502	0.785752		498	0.172195	0.611881		498	0.0352384	0.484199		498	0.153267	0.515429		498	0.00858677	0.286228		653.8	11.2462	0.0227149		498	0.0980728	0.439276		653.8	118.519	0.027233		498	0.122679	0.494729		653.8	42.53	0.0256435
497.5	0.0941964	0.459735		497.5	0.0579363	0.780179		497.5	0.172158	0.61175		497.5	0.0350025	0.480958		497.5	0.15342	0.515944		497.5	0.00851418	0.283808		654	11.1636	0.022548		497.5	0.0984088	0.440781		654	118.407	0.0272072		497.5	0.122887	0.495568		654	43.252	0.0260788
497	0.0944729	0.461084		497	0.0575405	0.774849		497	0.172149	0.611718		497	0.0347598	0.477623		497	0.153585	0.516499		497	0.00844909	0.281638		654.2	10.8796	0.0219744		497	0.0987044	0.442105		654.2	119.11	0.0273688		497	0.12311	0.496467		654.2	42.9741	0.0259113
496.5	0.0947554	0.462463		496.5	0.0571633	0.769769		496.5	0.172175	0.61181		496.5	0.0345159	0.474271		496.5	0.153787	0.517178		496.5	0.00839943	0.279983		654.4	10.7595	0.0217318		496.5	0.0990272	0.443551		654.4	117.617	0.0270257		496.5	0.12336	0.497476		654.4	42.411	0.0255717
496	0.0950322	0.463814		496	0.0567817	0.764631		496	0.172172	0.611799		496	0.0342807	0.471039		496	0.154016	0.517948		496	0.00839634	0.27988		654.6	10.6393	0.0214891		496	0.0992409	0.444508		654.6	117.48	0.0269942		496	0.123612	0.498492		654.6	41.3622	0.0249394
495.5	0.0952961	0.465102		495.5	0.0564202	0.759763		495.5	0.172145	0.611704		495.5	0.0340406	0.46774		495.5	0.154238	0.518695		495.5	0.00837454	0.279153		654.8	10.4663	0.0211396		495.5	0.0994844	0.445599		654.8	114.145	0.0262279		495.5	0.123847	0.499439		654.8	41.5578	0.0250573
495	0.0955651	0.466415		495	0.0560479	0.754749		495	0.172161	0.61176		495	0.0338004	0.46444		495	0.154464	0.519455		495	0.00830244	0.27675		655	10.3079	0.0208197		495	0.099809	0.447053		655	113.226	0.0260168		495	0.12408	0.500379		655	41.7716	0.0251862
494.5	0.0958373	0.467743		494.5	0.055692	0.749957		494.5	0.172189	0.61186		494.5	0.0335498	0.460996		494.5	0.154695	0.520232		494.5	0.00819689	0.273231		655.2	10.1306	0.0204616		494.5	0.100111	0.448405		655.2	112.882	0.0259377		494.5	0.12433	0.501387		655.2	41.7174	0.0251535
494	0.0961306	0.469175		494	0.055341	0.74523		494	0.17224	0.612041		494	0.033312	0.457729		494	0.154907	0.520944		494	0.008141	0.271368		655.4	10.045	0.0202887		494	0.100408	0.449736		655.4	111.612	0.0256459		494	0.124555	0.502295		655.4	41.5843	0.0250733
493.5	0.0964134	0.470555		493.5	0.0549903	0.740507		493.5	0.172295	0.612237		493.5	0.0330921	0.454707		493.5	0.155191	0.5219		493.5	0.00814236	0.271414		655.6	10.0056	0.0202091		493.5	0.100671	0.450914		655.6	112.818	0.025923		493.5	0.124817	0.503351		655.6	40.3941	0.0243557
493	0.0966666	0.471791		493	0.0546351	0.735724		493	0.172292	0.612226		493	0.0328956	0.452007		493	0.155454	0.522784		493	0.00814183	0.271396		655.8	9.62771	0.0194459		493	0.100948	0.452154		655.8	110.45	0.0253789		493	0.125091	0.504456		655.8	40.0105	0.0241244
492.5	0.0969275	0.473064		492.5	0.0542842	0.730999		492.5	0.172308	0.612283		492.5	0.0326855	0.44912		492.5	0.15568	0.523544		492.5	0.00810108	0.270038		656	9.66077	0.0195126		492.5	0.101231	0.453422		656	110.863	0.0254738		492.5	0.125335	0.50544		656	41.3226	0.0249155
492	0.0971992	0.47439		492	0.053951	0.726512		492	0.172374	0.612517		492	0.0324999	0.44657		492	0.155901	0.524287		492	0.00803533	0.267846		656.2	9.56607	0.0193214		492	0.10162	0.455164		656.2	110.123	0.0253038		492	0.125584	0.506444		656.2	40.5242	0.0244341
491.5	0.0974778	0.47575		491.5	0.0536179	0.722026		491.5	0.172475	0.612876		491.5	0.0323004	0.443829		491.5	0.156167	0.525182		491.5	0.00800201	0.266735		656.4	9.5495	0.0192879		491.5	0.101937	0.456584		656.4	108.18	0.0248573		491.5	0.125844	0.507493		656.4	40.6316	0.0244989
491	0.097747	0.477064		491	0.0533063	0.71783		491	0.172559	0.613175		491	0.0321239	0.441404		491	0.156426	0.526053		491	0.00799168	0.266391		656.6	9.27803	0.0187396		491	0.102195	0.45774		656.6	108.647	0.0249646		491	0.126141	0.50869		656.6	39.8436	0.0240237
490.5	0.0980108	0.478351		490.5	0.0529777	0.713405		490.5	0.172638	0.613455		490.5	0.0319505	0.439021		490.5	0.156688	0.526934		490.5	0.00801971	0.267325		656.8	9.31223	0.0188087		490.5	0.102448	0.458873		656.8	110.031	0.0252826		490.5	0.12643	0.509856		656.8	39.3639	0.0237345
490	0.0982821	0.479675		490	0.0526297	0.708719		490	0.172703	0.613686		490	0.0317733	0.436586		490	0.157025	0.528067		490	0.00798829	0.266278		657	9.06889	0.0183172		490	0.102747	0.460212		657	108.492	0.024929		490	0.126733	0.511078		657	39.9322	0.0240772
489.5	0.098562	0.481041		489.5	0.0523197	0.704545		489.5	0.1728	0.614031		489.5	0.0315892	0.434057		489.5	0.157287	0.528948		489.5	0.00792913	0.264306		657.2	8.94782	0.0180726		489.5	0.10306	0.461614		657.2	108.114	0.0248421		489.5	0.127001	0.512159		657.2	39.5124	0.023824
489	0.0988425	0.48241		489	0.0520098	0.700372		489	0.172939	0.614525		489	0.0313852	0.431253		489	0.157558	0.52986		489	0.00787187	0.262397		657.4	8.94579	0.0180685		489	0.103396	0.463119		657.4	106.866	0.0245554		489	0.127279	0.51328		657.4	39.2736	0.0236801
488.5	0.0991197	0.483763		488.5	0.0517202	0.696472		488.5	0.173061	0.614958		488.5	0.0312007	0.428718		488.5	0.15785	0.530842		488.5	0.00786463	0.262156		657.6	8.64955	0.0174702		488.5	0.103687	0.464423		657.6	106.157	0.0243925		488.5	0.127601	0.514578		657.6	39.773	0.0239812
488	0.0994012	0.485137		488	0.0514084	0.692273		488	0.17317	0.615346		488	0.031036	0.426455		488	0.158153	0.531861		488	0.00787265	0.262423		657.8	8.5625	0.0172944		488	0.103926	0.465493		657.8	107.032	0.0245935		488	0.127902	0.515792		657.8	39.2809	0.0236845
487.5	0.0996867	0.486531		487.5	0.0510991	0.688108		487.5	0.17329	0.615772		487.5	0.0308915	0.42447		487.5	0.15845	0.532859		487.5	0.00784283	0.261429		658	8.42705	0.0170208		487.5	0.104206	0.466747		658	105.773	0.0243042		487.5	0.128218	0.517066		658	39.3725	0.0237397
487	0.0999745	0.487935		487	0.0507732	0.683719		487	0.173417	0.616223		487	0.0307577	0.422631		487	0.158764	0.533915		487	0.00777316	0.259107		658.2	8.24307	0.0166492		487	0.104529	0.468194		658.2	104.704	0.0240586		487	0.128465	0.518063		658.2	38.122	0.0229857
486.5	0.100257	0.489314		486.5	0.0504841	0.679826		486.5	0.173573	0.616778		486.5	0.0306173	0.420702		486.5	0.159087	0.535002		486.5	0.00770283	0.256763		658.4	8.24704	0.0166572		486.5	0.104888	0.469802		658.4	102.6	0.0235752		486.5	0.128735	0.519151		658.4	38.9072	0.0234591
486	0.100535	0.490671		486	0.0502422	0.676569		486	0.173737	0.617361		486	0.0304821	0.418844		486	0.159371	0.535957		486	0.00767777	0.255927		658.6	8.10932	0.0163791		486	0.105211	0.471249		658.6	102.718	0.0236023		486	0.129042	0.520389		658.6	38.7696	0.0233762
485.5	0.100833	0.492125		485.5	0.0499852	0.673108		485.5	0.173899	0.617936		485.5	0.0303629	0.417206		485.5	0.159708	0.53709		485.5	0.00770087	0.256697		658.8	7.93671	0.0160304		485.5	0.105506	0.47257		658.8	105.143	0.0241595		485.5	0.129351	0.521636		658.8	38.8009	0.023395
485	0.101119	0.493521		485	0.0497464	0.669892		485	0.17409	0.618615		485	0.030236	0.415463		485	0.160076	0.538328		485	0.00771828	0.257278		659	7.96322	0.016084		485	0.10578	0.473797		659	103.953	0.023886		485	0.129658	0.522874		659	38.0151	0.0229212
484.5	0.101421	0.494995		484.5	0.0494986	0.666555		484.5	0.174288	0.619319		484.5	0.0301399	0.414142		484.5	0.160425	0.539501		484.5	0.00766132	0.255379		659.2	7.73074	0.0156144		484.5	0.106098	0.475222		659.2	102.112	0.023463		484.5	0.12994	0.524011		659.2	38.4713	0.0231963
484	0.101727	0.496488		484	0.0492806	0.66362		484	0.174481	0.620004		484	0.0300226	0.41253		484	0.160762	0.540635		484	0.00759824	0.253276		659.4	7.69121	0.0155346		484	0.106452	0.476807		659.4	102.364	0.0235209		484	0.130244	0.525237		659.4	37.9281	0.0228688
483.5	0.102034	0.497987		483.5	0.0490807	0.660928		483.5	0.174689	0.620743		483.5	0.0299079	0.410954		483.5	0.161091	0.541741		483.5	0.00757691	0.252565		659.6	7.64355	0.0154383		483.5	0.106787	0.478308		659.6	101.017	0.0232114		483.5	0.130556	0.526495		659.6	37.1237	0.0223838
483	0.10232	0.499383		483	0.0488907	0.658369		483	0.174903	0.621504		483	0.029796	0.409417		483	0.161461	0.542985		483	0.00759081	0.253029		659.8	7.37674	0.0148994		483	0.10711	0.479755		659.8	100.827	0.0231678		483	0.13091	0.527923		659.8	37.6401	0.0226951
482.5	0.102636	0.500925		482.5	0.0486867	0.655622		482.5	0.175134	0.622325		482.5	0.0297081	0.408209		482.5	0.161824	0.544206		482.5	0.00759123	0.253043		660	7.38533	0.0149168		482.5	0.107395	0.481031		660	100.674	0.0231326		482.5	0.131269	0.52937		660	37.3394	0.0225138
482	0.102952	0.502467		482	0.0484905	0.65298		482	0.175388	0.623227		482	0.0296276	0.407103		482	0.162185	0.54542		482	0.00756759	0.252255		660.2	7.28768	0.0147195		482	0.107695	0.482375		660.2	100.91	0.0231868		482	0.131572	0.530592		660.2	37.2775	0.0224765
481.5	0.103235	0.503848		481.5	0.0482691	0.649999		481.5	0.175614	0.62403		481.5	0.0295077	0.405455		481.5	0.162544	0.546627		481.5	0.00750427	0.250144		660.4	7.18705	0.0145163		481.5	0.108015	0.483808		660.4	100.198	0.0230232		481.5	0.13189	0.531875		660.4	36.8963	0.0222467
481	0.103546	0.505366		481	0.0480352	0.646849		481	0.175852	0.624876		481	0.0294505	0.404669		481	0.162883	0.547767		481	0.0074283	0.247612		660.6	7.08283	0.0143058		481	0.108361	0.485358		660.6	98.6627	0.0226704		481	0.132219	0.533201		660.6	37.1679	0.0224104
480.5	0.10385	0.50685		480.5	0.047863	0.64453		480.5	0.176101	0.625761		480.5	0.029372	0.403591		480.5	0.163275	0.549086		480.5	0.00741512	0.247172		660.8	7.06523	0.0142702		480.5	0.108657	0.486684		660.8	98.1469	0.0225519		480.5	0.13257	0.534617		660.8	36.6062	0.0220717
480	0.104148	0.508304		480	0.0476667	0.641887		480	0.176364	0.626695		480	0.0292689	0.402174		480	0.163687	0.550471		480	0.00742854	0.24762		661	6.85237	0.0138403		480	0.108918	0.487853		661	97.8218	0.0224772		480	0.132936	0.536093		661	36.3911	0.021942
479.5	0.104439	0.509725		479.5	0.0474415	0.638854		479.5	0.176619	0.627602		479.5	0.0292	0.401227		479.5	0.164099	0.551857		479.5	0.007421	0.247368		661.2	6.78867	0.0137116		479.5	0.109208	0.489152		661.2	96.9346	0.0222734		479.5	0.133267	0.537428		661.2	36.3481	0.0219161
479	0.104757	0.511277		479	0.047238	0.636114		479	0.176908	0.628628		479	0.0291099	0.399989		479	0.164499	0.553202		479	0.00739118	0.246374		661.4	6.78835	0.013711		479	0.109506	0.490486		661.4	96.388	0.0221478		479	0.133634	0.538908		661.4	36.5735	0.022052
478.5	0.105053	0.512721		478.5	0.0470571	0.633678		478.5	0.17717	0.629559		478.5	0.0290358	0.398971		478.5	0.164884	0.554497		478.5	0.0073442	0.244808		661.6	6.62139	0.0133738		478.5	0.109859	0.492068		661.6	96.8014	0.0222428		478.5	0.133964	0.540238		661.6	36.0557	0.0217398
478	0.105344	0.514142		478	0.046856	0.63097		478	0.177418	0.630441		478	0.0289617	0.397953		478	0.165293	0.555872		478	0.00732733	0.244246		661.8	6.623	0.013377		478	0.110191	0.493555		661.8	95.4927	0.0219421		478	0.134344	0.541771		661.8	36.1804	0.021815
477.5	0.105638	0.515576		477.5	0.0466942	0.628791		477.5	0.17773	0.631549		477.5	0.0289285	0.397497		477.5	0.165729	0.557338		477.5	0.0073407	0.244692		662	6.46064	0.0130491		477.5	0.110491	0.494898		662	94.9336	0.0218136		477.5	0.134711	0.543251		662	35.2421	0.0212493
477	0.105949	0.517094		477	0.0465623	0.627015		477	0.178036	0.632637		477	0.0288496	0.396413		477	0.166168	0.558815		477	0.00736808	0.245604		662.2	6.3894	0.0129052		477	0.110761	0.496108		662.2	93.2948	0.021437		477	0.135072	0.544707		662.2	35.1908	0.0212183
476.5	0.106252	0.518573		476.5	0.0463729	0.624464		476.5	0.17835	0.633753		476.5	0.0287806	0.395464		476.5	0.166591	0.560237		476.5	0.00735774	0.24526		662.4	6.28769	0.0126998		476.5	0.111097	0.497613		662.4	94.9781	0.0218238		476.5	0.135412	0.546078		662.4	34.9789	0.0210906
476	0.106564	0.520096		476	0.0462092	0.62226		476	0.178692	0.634968		476	0.0287454	0.394981		476	0.166983	0.561555		476	0.0073129	0.243765		662.6	6.20819	0.0125392		476	0.111459	0.499234		662.6	92.6632	0.0212919		476	0.135764	0.547497		662.6	34.6381	0.0208851
475.5	0.106872	0.521599		475.5	0.0460761	0.620467		475.5	0.179009	0.636094		475.5	0.0287115	0.394515		475.5	0.167396	0.562944		475.5	0.00727334	0.242446		662.8	6.07509	0.0122704		475.5	0.111798	0.500752		662.8	93.0276	0.0213756		475.5	0.136144	0.54903		662.8	34.7826	0.0209722
475	0.107185	0.523127		475	0.0459607	0.618913		475	0.179338	0.637263		475	0.0286897	0.394215		475	0.167807	0.564327		475	0.00726829	0.242278		663	6.03713	0.0121937		475	0.112095	0.502083		663	92.9454	0.0213567		475	0.136484	0.550401		663	35.0223	0.0211167
474.5	0.10749	0.524615		474.5	0.0458047	0.616813		474.5	0.179695	0.638532		474.5	0.0286393	0.393523		474.5	0.168246	0.565803		474.5	0.00729858	0.243288		663.2	5.92834	0.011974		474.5	0.112345	0.503203		663.2	92.2817	0.0212042		474.5	0.136863	0.551929		663.2	34.6263	0.020878
474	0.107793	0.526094		474	0.0456499	0.614728		474	0.18005	0.639793		474	0.0285674	0.392535		474	0.168688	0.567289		474	0.00730696	0.243567		663.4	5.83395	0.0117833		474	0.112659	0.504609		663.4	90.9545	0.0208993		474	0.137232	0.553417		663.4	34.4406	0.020766
473.5	0.108131	0.527744		473.5	0.0454966	0.612664		473.5	0.180418	0.641101		473.5	0.0285289	0.392006		473.5	0.169118	0.568735		473.5	0.007275	0.242502		663.6	5.70331	0.0115194		473.5	0.113025	0.506248		663.6	90.3813	0.0207676		473.5	0.137592	0.554869		663.6	33.7731	0.0203635
473	0.108459	0.529345		473	0.0453595	0.610818		473	0.180806	0.64248		473	0.0284995	0.391602		473	0.169533	0.570131		473	0.00720302	0.240102		663.8	5.65173	0.0114153		473	0.113381	0.507843		663.8	89.687	0.020608		473	0.137968	0.556385		663.8	34.1325	0.0205802
472.5	0.108785	0.530936		472.5	0.0452566	0.609432		472.5	0.181194	0.643858		472.5	0.0284894	0.391463		472.5	0.169978	0.571627		472.5	0.00719357	0.239787		664	5.62477	0.0113608		472.5	0.11366	0.509093		664	88.9564	0.0204402		472.5	0.138374	0.558023		664	32.7769	0.0197629
472	0.10909	0.532424		472	0.0451416	0.607883		472	0.181559	0.645155		472	0.0284607	0.391069		472	0.170465	0.573265		472	0.00719826	0.239944		664.2	5.57248	0.0112552		472	0.113944	0.510365		664.2	90.0053	0.0206812		472	0.138754	0.559555		664.2	33.4302	0.0201568
471.5	0.109401	0.533942		471.5	0.0450092	0.6061		471.5	0.181962	0.646587		471.5	0.0283904	0.390103		471.5	0.170943	0.574873		471.5	0.00720919	0.240308		664.4	5.34598	0.0107977		471.5	0.114228	0.511637		664.4	86.1049	0.019785		471.5	0.139135	0.561092		664.4	32.7006	0.0197169
471	0.109707	0.535436		471	0.0448549	0.604023		471	0.182337	0.64792		471	0.0283552	0.389619		471	0.17138	0.576342		471	0.00716007	0.238671		664.6	5.48904	0.0110867		471	0.114576	0.513195		664.6	86.4202	0.0198574		471	0.139515	0.562624		664.6	32.5211	0.0196086
470.5	0.110046	0.53709		470.5	0.0447451	0.602544		470.5	0.182734	0.649331		470.5	0.0283265	0.389225		470.5	0.171819	0.577819		470.5	0.00710561	0.236855		664.8	5.25724	0.0106185		470.5	0.114936	0.514808		664.8	86.162	0.0197981		470.5	0.139903	0.564189		664.8	31.962	0.0192715
470	0.110389	0.538764		470	0.04466	0.601398		470	0.183165	0.650862		470	0.0283326	0.389309		470	0.172284	0.579382		470	0.00705666	0.235224		665	5.25329	0.0106105		470	0.115264	0.516277		665	86.4912	0.0198737		470	0.14031	0.56583		665	32.085	0.0193457
469.5	0.110732	0.540438		469.5	0.0445801	0.600322		469.5	0.183597	0.652397		469.5	0.0282944	0.388784		469.5	0.172763	0.580993		469.5	0.00709189	0.236398		665.2	5.1747	0.0104518		469.5	0.115556	0.517585		665.2	84.8856	0.0195048		469.5	0.140739	0.56756		665.2	31.8161	0.0191835
469	0.111035	0.541917		469	0.0444788	0.598958		469	0.184006	0.653851		469	0.0282593	0.388301		469	0.173262	0.582671		469	0.0071707	0.239025		665.4	5.02353	0.0101464		469	0.115848	0.518893		665.4	84.8207	0.0194899		469	0.141144	0.569193		665.4	31.7697	0.0191556
468.5	0.111347	0.54344		468.5	0.0443357	0.597031		468.5	0.184427	0.655347		468.5	0.0282259	0.387843		468.5	0.173729	0.584242		468.5	0.00715116	0.238374		665.6	4.97819	0.0100549		468.5	0.1162	0.520469		665.6	83.1611	0.0191085		468.5	0.141545	0.57081		665.6	31.4984	0.018992
468	0.111673	0.545031		468	0.0442148	0.595403		468	0.184873	0.656931		468	0.02821	0.387624		468	0.174171	0.585728		468	0.00712319	0.237441		665.8	4.95022	0.00999836		468	0.11654	0.521992		665.8	84.2175	0.0193513		468	0.141967	0.572512		665.8	30.8898	0.018625
467.5	0.111998	0.546617		467.5	0.0441567	0.594621		467.5	0.185321	0.658523		467.5	0.0282228	0.3878		467.5	0.174644	0.587319		467.5	0.00708595	0.2362		666	4.83168	0.00975894		467.5	0.116895	0.523582		666	84.2413	0.0193567		467.5	0.142382	0.574186		666	30.6878	0.0185032
467	0.112337	0.548272		467	0.0440998	0.593854		467	0.185814	0.660275		467	0.0282074	0.387588		467	0.175166	0.589074		467	0.00711517	0.237174		666.2	4.83095	0.00975746		467	0.1172	0.524948		666.2	83.2667	0.0191328		467	0.142829	0.575988		666.2	30.8639	0.0186094
466.5	0.112656	0.549828		466.5	0.0440238	0.592831		466.5	0.186293	0.661977		466.5	0.0281831	0.387254		466.5	0.175696	0.590857		466.5	0.00718145	0.239383		666.4	4.75543	0.00960493		466.5	0.11751	0.526337		666.4	82.3855	0.0189303		466.5	0.143242	0.577654		666.4	30.7848	0.0185617
466	0.112976	0.55139		466	0.0438955	0.591103		466	0.186767	0.663662		466	0.0281771	0.387172		466	0.176195	0.592535		466	0.00722244	0.24075		666.6	4.665	0.00942228		466	0.117818	0.527717		666.6	81.6285	0.0187564		466	0.14362	0.579178		666.6	30.4037	0.0183319
465.5	0.113284	0.552893		465.5	0.0438109	0.589964		465.5	0.187218	0.665264		465.5	0.0281703	0.387079		465.5	0.176668	0.594126		465.5	0.00717035	0.239013		666.8	4.65144	0.00939489		465.5	0.118147	0.52919		666.8	81.7461	0.0187834		465.5	0.144012	0.580759		666.8	30.6029	0.018452
465	0.113615	0.554509		465	0.0437358	0.588953		465	0.187699	0.666973		465	0.0281677	0.387043		465	0.17714	0.595713		465	0.00713804	0.237936		667	4.53296	0.00915559		465	0.118503	0.530785		667	81.5572	0.01874		465	0.144415	0.582384		667	30.2814	0.0182582
464.5	0.113959	0.556188		464.5	0.0436876	0.588304		464.5	0.18817	0.668647		464.5	0.0281652	0.387008		464.5	0.177656	0.597448		464.5	0.00716423	0.238809		667.2	4.4891	0.009067		464.5	0.118817	0.532191		667.2	81.366	0.0186961		464.5	0.14483	0.584058		667.2	29.409	0.0177322
464	0.114297	0.557838		464	0.0436661	0.588014		464	0.188658	0.670381		464	0.0281453	0.386735		464	0.178199	0.599274		464	0.00720515	0.240173		667.4	4.43293	0.00895355		464	0.119119	0.533544		667.4	81.3173	0.0186849		464	0.145258	0.585784		667.4	29.8157	0.0179774
463.5	0.114626	0.559443		463.5	0.0435567	0.586541		463.5	0.189136	0.67208		463.5	0.0281339	0.386578		463.5	0.178707	0.600983		463.5	0.00725053	0.241686		667.6	4.38011	0.00884687		463.5	0.119423	0.534905		667.6	80.3994	0.018474		463.5	0.145693	0.587538		667.6	29.8196	0.0179798
463	0.114947	0.56101		463	0.0434523	0.585135		463	0.189603	0.673739		463	0.0281371	0.386622		463	0.179225	0.602725		463	0.0072475	0.241585		667.8	4.31429	0.00871392		463	0.119792	0.536558		667.8	78.9463	0.0181401		463	0.146106	0.589204		667.8	29.3945	0.0177234
462.5	0.115306	0.562762		462.5	0.0433682	0.584002		462.5	0.190109	0.675537		462.5	0.0281356	0.386602		462.5	0.179713	0.604366		462.5	0.00718716	0.239574		668	4.25213	0.00858837		462.5	0.120179	0.538292		668	79.3283	0.0182278		462.5	0.146559	0.59103		668	28.8878	0.0174179
462	0.115671	0.564543		462	0.0433718	0.584051		462	0.190641	0.677428		462	0.0281218	0.386412		462	0.180217	0.606061		462	0.00717641	0.239215		668.2	4.21424	0.00851185		462	0.1205	0.539729		668.2	79.1501	0.0181869		462	0.147011	0.592853		668.2	29.7173	0.0179181
461.5	0.116034	0.566315		461.5	0.0433135	0.583266		461.5	0.191194	0.679393		461.5	0.0281188	0.386371		461.5	0.180743	0.60783		461.5	0.00723527	0.241177		668.4	4.09513	0.00827127		461.5	0.120825	0.541185		668.4	77.3318	0.0177691		461.5	0.147455	0.594644		668.4	29.0567	0.0175198
461	0.116383	0.568018		461	0.0432515	0.582431		461	0.191732	0.681304		461	0.0281093	0.38624		461	0.181303	0.609713		461	0.00726776	0.24226		668.6	4.0348	0.00814942		461	0.121145	0.542618		668.6	77.3083	0.0177637		461	0.147914	0.596495		668.6	29.1806	0.0175945
460.5	0.116723	0.569678		460.5	0.0431773	0.581432		460.5	0.192288	0.68328		460.5	0.0280997	0.386108		460.5	0.181819	0.611448		460.5	0.00727298	0.242434		668.8	4.02605	0.00813174		460.5	0.121511	0.544258		668.8	77.7108	0.0178562		460.5	0.148348	0.598245		668.8	28.3195	0.0170753
460	0.117087	0.571454		460	0.043114	0.580579		460	0.192849	0.685274		460	0.0281243	0.386446		460	0.182347	0.613224		460	0.00724341	0.241449		669	3.94494	0.00796792		460	0.121904	0.546018		669	77.9307	0.0179067		460	0.148767	0.599935		669	28.6693	0.0172862
459.5	0.117459	0.57327		459.5	0.0430795	0.580115		459.5	0.193407	0.687256		459.5	0.0281238	0.38644		459.5	0.182898	0.615077		459.5	0.00722677	0.240894		669.2	3.89929	0.00787571		459.5	0.122276	0.547684		669.2	76.9368	0.0176783		459.5	0.149223	0.601774		669.2	28.3376	0.0170862
459	0.117813	0.574998		459	0.0430664	0.579938		459	0.193973	0.689268		459	0.0281292	0.386514		459	0.183452	0.61694		459	0.00724786	0.241597		669.4	3.84825	0.00777263		459	0.122588	0.549082		669.4	77.0366	0.0177013		459	0.149683	0.603629		669.4	28.1043	0.0169455
458.5	0.118158	0.576681		458.5	0.0430391	0.579571		458.5	0.194501	0.691144		458.5	0.0281497	0.386795		458.5	0.184029	0.61888		458.5	0.00732899	0.244301		669.6	3.83742	0.00775075		458.5	0.122892	0.550443		669.6	76.0185	0.0174673		458.5	0.15016	0.605552		669.6	28.6555	0.0172779
458	0.118518	0.578439		458	0.0429512	0.578387		458	0.195037	0.693048		458	0.0281513	0.386817		458	0.184591	0.62077		458	0.0073638	0.245462		669.8	3.70725	0.00748784		458	0.123278	0.552172		669.8	75.6695	0.0173871		458	0.150633	0.60746		669.8	28.6446	0.0172713
457.5	0.118869	0.580152		457.5	0.0428945	0.577624		457.5	0.195556	0.694893		457.5	0.0281692	0.387063		457.5	0.185144	0.62263		457.5	0.00733743	0.244583		670	3.6956	0.00746431		457.5	0.123684	0.553991		670	75.4751	0.0173425		457.5	0.151106	0.609367		670	27.7964	0.0167599
457	0.119267	0.582094		457	0.04285	0.577024		457	0.196095	0.696808		457	0.0281798	0.387209		457	0.185714	0.624547		457	0.00729829	0.243278		670.2	3.62306	0.00731779		457	0.124102	0.555863		670.2	74.8791	0.0172055		457	0.15158	0.611279		670.2	28.0839	0.0169332
456.5	0.119675	0.584085		456.5	0.0428332	0.576798		456.5	0.196658	0.698809		456.5	0.0281942	0.387407		456.5	0.186316	0.626571		456.5	0.00730369	0.243458		670.4	3.62818	0.00732813		456.5	0.124487	0.557588		670.4	74.4065	0.0170969		456.5	0.152108	0.613408		670.4	28.0708	0.0169253
456	0.120073	0.586028		456	0.0427866	0.576171		456	0.1972	0.700734		456	0.0282009	0.387499		456	0.186909	0.628566		456	0.0074226	0.247422		670.6	3.54593	0.007162		456	0.124861	0.559263		670.6	75.9217	0.0174451		456	0.15264	0.615553		670.6	27.7913	0.0167568
455.5	0.120484	0.588034		455.5	0.0427576	0.57578		455.5	0.19778	0.702795		455.5	0.0281989	0.387472		455.5	0.187454	0.630398		455.5	0.00748259	0.249421		670.8	3.52736	0.0071245		455.5	0.125262	0.561059		670.8	73.3149	0.0168461		455.5	0.153144	0.617586		670.8	27.5675	0.0166218
455	0.120918	0.590152		455	0.0427091	0.575127		455	0.198338	0.704778		455	0.0281837	0.387263		455	0.18802	0.632302		455	0.00749982	0.249996		671	3.41594	0.00689945		455	0.125766	0.563316		671	74.6706	0.0171576		455	0.153651	0.61963		671	27.1176	0.0163506
454.5	0.121349	0.592255		454.5	0.0426784	0.574714		454.5	0.198903	0.706786		454.5	0.0281803	0.387216		454.5	0.188634	0.634367		454.5	0.00745313	0.248439		671.2	3.33343	0.0067328		454.5	0.12628	0.565619		671.2	74.3209	0.0170773		454.5	0.154127	0.62155		671.2	27.7167	0.0167118
454	0.121789	0.594403		454	0.0426738	0.574652		454	0.199438	0.708687		454	0.0281953	0.387422		454	0.189242	0.636411		454	0.00744327	0.248111		671.4	3.27079	0.00660628		454	0.126762	0.567777		671.4	73.7088	0.0169366		454	0.154685	0.6238		671.4	27.4826	0.0165707
453.5	0.122249	0.596648		453.5	0.0426826	0.57477		453.5	0.200018	0.710748		453.5	0.0281845	0.387274		453.5	0.189894	0.638604		453.5	0.00750825	0.250277		671.6	3.34293	0.00675199		453.5	0.127205	0.569762		671.6	73.0579	0.016787		453.5	0.155213	0.62593		671.6	27.1294	0.0163577
453	0.122715	0.598922		453	0.0426513	0.574349		453	0.200575	0.712727		453	0.0282113	0.387642		453	0.190532	0.64075		453	0.00758725	0.25291		671.8	3.24845	0.00656116		453	0.127672	0.571853		671.8	72.1429	0.0165768		453	0.155774	0.628192		671.8	27.0767	0.0163259
452.5	0.12317	0.601143		452.5	0.042594	0.573577		452.5	0.201076	0.714508		452.5	0.0282251	0.387832		452.5	0.191129	0.642757		452.5	0.0076195	0.253985		672	3.14702	0.00635629		452.5	0.128224	0.574326		672	72.068	0.0165596		452.5	0.156281	0.630236		672	27.1079	0.0163447
452	0.123648	0.603476		452	0.0425736	0.573302		452	0.201601	0.716373		452	0.0282446	0.388099		452	0.191769	0.64491		452	0.00755143	0.251716		672.2	3.21299	0.00648954		452	0.128824	0.577013		672.2	71.5494	0.0164404		452	0.1568	0.632329		672.2	26.5535	0.0160105
451.5	0.124174	0.606043		451.5	0.0425912	0.573539		451.5	0.202141	0.718292		451.5	0.0282646	0.388374		451.5	0.192455	0.647216		451.5	0.00752417	0.250807		672.4	3.07204	0.00620485		451.5	0.129419	0.579678		672.4	72.4675	0.0166514		451.5	0.157373	0.63464		672.4	27.0355	0.0163011
451	0.124676	0.608493		451	0.0425921	0.573551		451	0.202666	0.720157		451	0.0283057	0.388939		451	0.193171	0.649624		451	0.00757489	0.252498		672.6	3.08073	0.0062224		451	0.129966	0.582128		672.6	72.2863	0.0166098		451	0.157952	0.636975		672.6	26.8092	0.0161646
450.5	0.125205	0.611075		450.5	0.0425726	0.573289		450.5	0.203182	0.721991		450.5	0.0283337	0.389324		450.5	0.193839	0.651871		450.5	0.0076865	0.256218		672.8	3.03703	0.00613414		450.5	0.13056	0.584789		672.8	72.4939	0.0166575		450.5	0.15857	0.639467		672.8	26.0959	0.0157345
450	0.125519	0.612608		450	0.0423271	0.569983		450	0.203571	0.723373		450	0.0282942	0.388781		450	0.19477	0.655002		450	0.00751104	0.25037		673	2.99421	0.00604765		450	0.131157	0.587463		673	72.255	0.0166026		450	0.159187	0.641956		673	26.2054	0.0158006
449.5	0.12606	0.615248		449.5	0.0422866	0.569438		449.5	0.204043	0.725051		449.5	0.0283253	0.389208		449.5	0.195441	0.657258		449.5	0.00752375	0.250793		673.2	2.97001	0.00599877		449.5	0.131863	0.590625		673.2	71.1235	0.0163426		449.5	0.159832	0.644557		673.2	26.8898	0.0162132
449	0.126667	0.61821		449	0.0422872	0.569446		449	0.204543	0.726827		449	0.0283355	0.389349		449	0.196167	0.6597		449	0.0075177	0.250592		673.4	2.93247	0.00592295		449	0.132576	0.593819		673.4	71.8773	0.0165158		449	0.160471	0.647134		673.4	27.1171	0.0163503
448.5	0.127303	0.621315		448.5	0.0422835	0.569396		448.5	0.20505	0.728629		448.5	0.0283442	0.389468		448.5	0.196955	0.66235		448.5	0.00751877	0.250627		673.6	2.86783	0.00579239		448.5	0.13328	0.596972		673.6	70.2701	0.0161465		448.5	0.161103	0.649682		673.6	26.3804	0.0159061
448	0.127924	0.624345		448	0.0422531	0.568986		448	0.205544	0.730384		448	0.0283472	0.389509		448	0.197796	0.665178		448	0.00752637	0.250881		673.8	2.90048	0.00585834		448	0.134051	0.600426		673.8	70.1199	0.016112		448	0.161749	0.652287		673.8	26.2686	0.0158387
447.5	0.128543	0.627366		447.5	0.0421996	0.568266		447.5	0.205982	0.731941		447.5	0.0283301	0.389274		447.5	0.198558	0.667741		447.5	0.00755078	0.251694		674	2.80927	0.00567411		447.5	0.134901	0.604233		674	71.0798	0.0163325		447.5	0.162426	0.655018		674	26.0498	0.0157067
447	0.129205	0.630597		447	0.0421481	0.567572		447	0.206447	0.733593		447	0.0283573	0.389648		447	0.199289	0.670199		447	0.00759135	0.253047		674.2	2.75976	0.00557411		447	0.135778	0.608161		674.2	71.0658	0.0163293		447	0.163158	0.657969		674.2	26.0506	0.0157072
446.5	0.129858	0.633784		446.5	0.0420921	0.566818		446.5	0.206859	0.735057		446.5	0.0283988	0.390218		446.5	0.200065	0.672809		446.5	0.00757329	0.252445		674.4	2.72727	0.00550849		446.5	0.136653	0.61208		674.4	70.6547	0.0162348		446.5	0.163888	0.660913		674.4	26.2428	0.0158231
446	0.130597	0.637391		446	0.0421172	0.567156		446	0.207313	0.73667		446	0.0283806	0.389968		446	0.200883	0.675559		446	0.00755648	0.251884		674.6	2.69812	0.00544961		446	0.137474	0.615757		674.6	69.365	0.0159385		446	0.164567	0.663652		674.6	26.935	0.0162405
445.5	0.131334	0.640988		445.5	0.0421284	0.567307		445.5	0.207781	0.738333		445.5	0.0283972	0.390196		445.5	0.201744	0.678455		445.5	0.00756961	0.252322		674.8	2.655	0.00536252		445.5	0.138361	0.61973		674.8	69.3675	0.0159391		445.5	0.165268	0.666478		674.8	26.5032	0.0159801
445	0.132031	0.64439		445	0.0420832	0.566698		445	0.208223	0.739904		445	0.0284236	0.390559		445	0.202623	0.681411		445	0.00759859	0.253288		675	2.63837	0.00532893		445	0.139292	0.6239		675	69.8421	0.0160481		445	0.166013	0.669483		675	26.1357	0.0157585
444.5	0.132765	0.647972		444.5	0.042086	0.566736		444.5	0.208665	0.741474		444.5	0.0284429	0.390824		444.5	0.203444	0.684172		444.5	0.00763833	0.254613		675.2	2.54228	0.00513485		444.5	0.140292	0.628379		675.2	69.5057	0.0159708		444.5	0.16677	0.672536		675.2	25.6222	0.0154489
444	0.133514	0.651628		444	0.0420561	0.566334		444	0.209049	0.742839		444	0.0284423	0.390816		444	0.204252	0.686889		444	0.00767563	0.255856		675.4	2.54047	0.00513119		444	0.141249	0.632666		675.4	69.4722	0.0159631		444	0.167543	0.675653		675.4	25.0131	0.0150817
443.5	0.134306	0.655493		443.5	0.0420884	0.566769		443.5	0.209495	0.744424		443.5	0.0284695	0.39119		443.5	0.205124	0.689822		443.5	0.00769018	0.256341		675.6	2.49407	0.00503748		443.5	0.142193	0.636894		675.6	68.6554	0.0157755		443.5	0.168321	0.67879		675.6	25.2693	0.0152361
443	0.135084	0.65929		443	0.0421222	0.567224		443	0.209905	0.745881		443	0.0284732	0.391241		443	0.206035	0.692885		443	0.00771038	0.257014		675.8	2.46003	0.00496872		443	0.143127	0.641078		675.8	69.0541	0.0158671		443	0.169052	0.681738		675.8	25.3621	0.0152921
442.5	0.135858	0.663068		442.5	0.0421507	0.567607		442.5	0.21037	0.747533		442.5	0.0284812	0.391351		442.5	0.206909	0.695825		442.5	0.00776241	0.258749		676	2.4405	0.00492928		442.5	0.1441	0.645436		676	67.7152	0.0155594		442.5	0.169783	0.684686		676	25.6071	0.0154398
442	0.136584	0.666611		442	0.0421021	0.566953		442	0.21082	0.749132		442	0.0285155	0.391822		442	0.207758	0.69868		442	0.00779585	0.259863		676.2	2.42711	0.00490223		442	0.145143	0.650107		676.2	68.0647	0.0156397		442	0.170567	0.687848		676.2	25.6184	0.0154466
441.5	0.137325	0.670228		441.5	0.0420845	0.566716		441.5	0.211247	0.750649		441.5	0.0285254	0.391958		441.5	0.208623	0.701589		441.5	0.00783137	0.261047		676.4	2.37587	0.00479874		441.5	0.146134	0.654546		676.4	67.1117	0.0154207		441.5	0.17136	0.691046		676.4	24.6103	0.0148388
441	0.138085	0.673937		441	0.0421039	0.566977		441	0.211702	0.752266		441	0.0285358	0.392101		441	0.20946	0.704403		441	0.00784734	0.26158		676.6	2.33871	0.00472368		441	0.14706	0.658694		676.6	66.9761	0.0153896		441	0.172121	0.694115		676.6	24.4023	0.0147134
440.5	0.138836	0.677602		440.5	0.0421165	0.567147		440.5	0.212168	0.753922		440.5	0.0285757	0.392649		440.5	0.210343	0.707373		440.5	0.0078787	0.262625		676.8	2.28551	0.00461623		440.5	0.147939	0.662631		676.8	67.7882	0.0155762		440.5	0.172887	0.697204		676.8	24.3291	0.0146693
440	0.1396	0.681331		440	0.0421651	0.567801		440	0.212705	0.75583		440	0.028608	0.393093		440	0.211257	0.710447		440	0.00789807	0.263271		677	2.24715	0.00453875		440	0.148868	0.666792		677	66.8012	0.0153494		440	0.173637	0.700228		677	24.273	0.0146354
439.5	0.140328	0.684884		439.5	0.0421254	0.567267		439.5	0.213221	0.757664		439.5	0.0286383	0.393509		439.5	0.212123	0.713359		439.5	0.00796501	0.265502		677.2	2.24622	0.00453687		439.5	0.149835	0.671123		677.2	65.1768	0.0149761		439.5	0.17439	0.703265		677.2	24.2563	0.0146254
439	0.141042	0.688369		439	0.0420852	0.566725		439	0.213734	0.759487		439	0.0286901	0.394221		439	0.212978	0.716234		439	0.00802221	0.267409		677.4	2.15901	0.00436073		439	0.150795	0.675423		677.4	65.5859	0.0150702		439	0.175171	0.706414		677.4	24.4671	0.0147525
438.5	0.14178	0.691971		438.5	0.0420639	0.566439		438.5	0.214264	0.76137		438.5	0.0287287	0.394751		438.5	0.21387	0.719234		438.5	0.00804299	0.268101		677.6	2.15122	0.00434499		438.5	0.151703	0.67949		677.6	65.7756	0.0151137		438.5	0.175952	0.709564		677.6	24.0262	0.0144866
438	0.142547	0.695714		438	0.0421036	0.566973		438	0.214822	0.763353		438	0.028753	0.395085		438	0.214769	0.722257		438	0.00808873	0.269626		677.8	2.16869	0.00438028		438	0.15253	0.683194		677.8	65.26	0.0149953		438	0.176694	0.712556		677.8	24.241	0.0146161
437.5	0.143268	0.699233		437.5	0.0421392	0.567453		437.5	0.215409	0.765439		437.5	0.0287964	0.395682		437.5	0.215657	0.725244		437.5	0.00813684	0.27123		678	2.14019	0.00432272		437.5	0.153324	0.686751		678	65.6371	0.0150819		437.5	0.177432	0.715532		678	24.3243	0.0146664
437	0.143962	0.70262		437	0.0421488	0.567582		437	0.216003	0.767549		437	0.0288314	0.396163		437	0.216531	0.728183		437	0.00817099	0.272368		678.2	2.09304	0.00422748		437	0.15418	0.690585		678.2	64.5355	0.0148288		437	0.17819	0.718589		678.2	23.2345	0.0140093
436.5	0.144625	0.705856		436.5	0.0421171	0.567155		436.5	0.216597	0.76966		436.5	0.0288667	0.396648		436.5	0.217365	0.730988		436.5	0.00820402	0.273469		678.4	2.07662	0.00419432		436.5	0.155008	0.694294		678.4	64.2661	0.0147669		436.5	0.178926	0.721557		678.4	24.4934	0.0147683
436	0.145292	0.709112		436	0.04212	0.567194		436	0.217233	0.77192		436	0.0288974	0.397069		436	0.218188	0.733755		436	0.00825397	0.275134		678.6	2.01472	0.00406929		436	0.155777	0.697738		678.6	63.8428	0.0146696		436	0.179677	0.724586		678.6	23.9924	0.0144662
435.5	0.145951	0.712328		435.5	0.0421401	0.567465		435.5	0.217881	0.774223		435.5	0.0288915	0.396988		435.5	0.21906	0.736688		435.5	0.00826935	0.275647		678.8	2.00164	0.00404288		435.5	0.156471	0.700847		678.8	64.4276	0.014804		435.5	0.1804	0.727501		678.8	23.8429	0.0143761
435	0.14663	0.715642		435	0.0422	0.568271		435	0.218591	0.776746		435	0.0288779	0.396801		435	0.219904	0.739526		435	0.00829169	0.276392		679	1.99188	0.00402316		435	0.157142	0.703852		679	63.1271	0.0145052		435	0.181134	0.730462		679	24.0834	0.0145211
434.5	0.147255	0.718692		434.5	0.042221	0.568554		434.5	0.219299	0.779262		434.5	0.0288961	0.397052		434.5	0.220722	0.742277		434.5	0.00834003	0.278003		679.2	1.96406	0.00396697		434.5	0.157802	0.706808		679.2	62.3378	0.0143238		434.5	0.181835	0.733288		679.2	24.0454	0.0144982
434	0.147829	0.721494		434	0.0422109	0.568418		434	0.220004	0.781767		434	0.0289122	0.397273		434	0.221514	0.74494		434	0.00836581	0.278862		679.4	1.96545	0.00396978		434	0.15849	0.70989		679.4	63.2505	0.0145335		434	0.182563	0.736224		679.4	23.7194	0.0143016
433.5	0.148407	0.724315		433.5	0.0421845	0.568063		433.5	0.220716	0.784297		433.5	0.0289146	0.397306		433.5	0.222301	0.747587		433.5	0.00838809	0.279605		679.6	1.8956	0.0038287		433.5	0.159177	0.712967		679.6	62.7865	0.0144269		433.5	0.183293	0.739168		679.6	23.5016	0.0141703
433	0.148988	0.72715		433	0.0422057	0.568348		433	0.221456	0.786926		433	0.0289327	0.397554		433	0.223092	0.750247		433	0.00843263	0.28109		679.8	1.90433	0.00384633		433	0.159772	0.715632		679.8	63.2718	0.0145384		433	0.183979	0.741935		679.8	23.0664	0.0139079
432.5	0.14958	0.73004		432.5	0.0422288	0.568659		432.5	0.222229	0.789673		432.5	0.0289344	0.397578		432.5	0.223915	0.753015		432.5	0.00848336	0.282781		680	1.83074	0.0036977		432.5	0.16034	0.718176		680	61.7329	0.0141848		432.5	0.184671	0.744725		680	23.2409	0.0140131
432	0.150131	0.732729		432	0.0422267	0.568631		432	0.222978	0.792335		432	0.0289429	0.397695		432	0.224753	0.755833		432	0.0085121	0.283739		680.2	1.89803	0.00383361		432	0.160948	0.720899		680.2	61.4171	0.0141123		432	0.185371	0.747548		680.2	23.0965	0.0139261
431.5	0.150691	0.735462		431.5	0.0422188	0.568525		431.5	0.223766	0.795135		431.5	0.0289905	0.398349		431.5	0.225545	0.758496		431.5	0.0085753	0.285845		680.4	1.8433	0.00372306		431.5	0.161567	0.723672		680.4	61.1933	0.0140608		431.5	0.186084	0.750423		680.4	22.9651	0.0138468
431	0.151202	0.737956		431	0.0421651	0.567801		431	0.224546	0.797906		431	0.0290524	0.399199		431	0.22637	0.761271		431	0.00861623	0.28721		680.6	1.76524	0.0035654		431	0.162176	0.7264		680.6	60.821	0.0139753		431	0.186782	0.753238		680.6	22.6412	0.0136515
430.5	0.151763	0.740694		430.5	0.0421648	0.567797		430.5	0.225325	0.800674		430.5	0.0290739	0.399495		430.5	0.22721	0.764096		430.5	0.00865186	0.288397		680.8	1.79712	0.00362979		430.5	0.162799	0.72919		680.8	60.384	0.0138749		430.5	0.187511	0.756178		680.8	22.4575	0.0135408
430	0.152356	0.743588		430	0.0421911	0.568151		430	0.226163	0.803652		430	0.0290978	0.399823		430	0.228091	0.767059		430	0.00871257	0.290421		681	1.77724	0.00358964		430	0.163381	0.731797		681	60.4457	0.013889		430	0.188216	0.759021		681	22.5137	0.0135747
429.5	0.152991	0.746687		429.5	0.0422254	0.568613		429.5	0.226964	0.806498		429.5	0.0291435	0.400451		429.5	0.228981	0.770052		429.5	0.00875343	0.291783		681.2	1.78909	0.00361357		429.5	0.164017	0.734646		681.2	61.0296	0.0140232		429.5	0.188902	0.761788		681.2	22.0026	0.0132665
429	0.153621	0.749762		429	0.0422055	0.568345		429	0.22777	0.809363		429	0.029147	0.400499		429	0.229871	0.773045		429	0.00877125	0.292377		681.4	1.72682	0.0034878		429	0.164717	0.737781		681.4	60.4971	0.0139009		429	0.189668	0.764877		681.4	22.7094	0.0136927
428.5	0.154244	0.752803		428.5	0.0422235	0.568588		428.5	0.22853	0.812063		428.5	0.0291921	0.401119		428.5	0.230749	0.775997		428.5	0.00879299	0.293102		681.6	1.69722	0.00342801		428.5	0.165472	0.741163		681.6	59.7243	0.0137233		428.5	0.19044	0.76799		681.6	22.157	0.0133596
428	0.154901	0.756009		428	0.0422492	0.568934		428	0.22928	0.814728		428	0.0292202	0.401505		428	0.231652	0.779034		428	0.00883593	0.294533		681.8	1.66648	0.00336593		428	0.166234	0.744576		681.8	59.7418	0.0137273		428	0.191207	0.771083		681.8	22.6556	0.0136602
427.5	0.155602	0.759431		427.5	0.0423001	0.569619		427.5	0.230029	0.81739		427.5	0.0292628	0.40209		427.5	0.232575	0.782138		427.5	0.00886349	0.295452		682	1.62332	0.00327875		427.5	0.166989	0.747958		682	59.7965	0.0137399		427.5	0.192003	0.774293		682	22.5438	0.0135928
427	0.156363	0.763145		427	0.0423748	0.570625		427	0.230752	0.819959		427	0.0292701	0.402191		427	0.233528	0.785343		427	0.00888493	0.296166		682.2	1.62037	0.00327279		427	0.167848	0.751805		682.2	59.1906	0.0136007		427	0.192807	0.777535		682.2	22.3188	0.0134571
426.5	0.157145	0.766961		426.5	0.0424194	0.571226		426.5	0.23146	0.822475		426.5	0.0292946	0.402527		426.5	0.234504	0.788625		426.5	0.00893019	0.297675		682.4	1.58752	0.00320644		426.5	0.168789	0.75602		682.4	58.72	0.0134925		426.5	0.193653	0.780947		682.4	21.917	0.0132149
426	0.157945	0.770866		426	0.0424047	0.571028		426	0.232092	0.82472		426	0.0293395	0.403144		426	0.235493	0.791951		426	0.00894047	0.298018		682.6	1.59392	0.00321937		426	0.169851	0.760777		682.6	59.0893	0.0135774		426	0.194563	0.784617		682.6	22.0269	0.0132811
425.5	0.15879	0.77499		425.5	0.0424278	0.571339		425.5	0.232734	0.827002		425.5	0.0293517	0.403312		425.5	0.236524	0.795418		425.5	0.0089533	0.298445		682.8	1.57575	0.00318267		425.5	0.17095	0.765699		682.8	58.6667	0.0134803		425.5	0.195503	0.788408		682.8	22.368	0.0134868
425	0.159686	0.779363		425	0.0424637	0.571822		425	0.233325	0.829102		425	0.0294034	0.404022		425	0.237606	0.799057		425	0.00901347	0.300451		683	1.60306	0.00323783		425	0.172081	0.770765		683	59.1187	0.0135841		425	0.196427	0.792134		683	22.6666	0.0136668
424.5	0.160628	0.78396		424.5	0.0424862	0.572125		424.5	0.233933	0.831262		424.5	0.0294066	0.404066		424.5	0.238764	0.802951		424.5	0.00903295	0.3011		683.2	1.50221	0.00303414		424.5	0.173237	0.775943		683.2	58.2151	0.0133765		424.5	0.19741	0.796098		683.2	22.1032	0.0133271
424	0.161634	0.78887		424	0.0424852	0.572112		424	0.234589	0.833593		424	0.0294424	0.404558		424	0.239904	0.806785		424	0.00907601	0.302536		683.4	1.53055	0.00309138		424	0.174417	0.781228		683.4	58.365	0.013411		424	0.19838	0.80001		683.4	22.0924	0.0133206
423.5	0.162566	0.793419		423.5	0.0424614	0.571791		423.5	0.235178	0.835686		423.5	0.0294533	0.404708		423.5	0.24104	0.810605		423.5	0.0090491	0.301639		683.6	1.45958	0.00294803		423.5	0.17573	0.787109		683.6	58.685	0.0134845		423.5	0.199346	0.803905		683.6	22.2224	0.013399
423	0.163549	0.798217		423	0.0424832	0.572085		423	0.235829	0.838		423	0.0294596	0.404794		423	0.24213	0.814271		423	0.00908427	0.302811		683.8	1.4544	0.00293757		423	0.177002	0.792807		683.8	59.0015	0.0135572		423	0.200345	0.807934		683.8	21.7066	0.013088
422.5	0.164505	0.802882		422.5	0.0425068	0.572403		422.5	0.236441	0.840174		422.5	0.029494	0.405267		422.5	0.243217	0.817927		422.5	0.00912038	0.304015		684	1.46309	0.00295512		422.5	0.178215	0.79824		684	57.1895	0.0131408		422.5	0.201331	0.81191		684	21.1619	0.0127596
422	0.165474	0.807612		422	0.0425365	0.572803		422	0.237061	0.842377		422	0.0294959	0.405293		422	0.24435	0.821737		422	0.00918684	0.30623		684.2	1.41784	0.00286373		422	0.179365	0.803391		684.2	56.9977	0.0130968		422	0.202317	0.815886		684.2	21.3523	0.0128744
421.5	0.166435	0.812302		421.5	0.042554	0.573038		421.5	0.237754	0.84484		421.5	0.029496	0.405295		421.5	0.245486	0.825557		421.5	0.00922551	0.307519		684.4	1.41801	0.00286407		421.5	0.180513	0.808533		684.4	56.8133	0.0130544		421.5	0.2033	0.819851		684.4	21.465	0.0129423
421	0.167373	0.81688		421	0.0425793	0.573379		421	0.238473	0.847395		421	0.0295146	0.40555		421	0.246567	0.829192		421	0.00922913	0.30764		684.6	1.37143	0.00276999		421	0.181681	0.813764		684.6	58.0341	0.0133349		421	0.204259	0.823718		684.6	21.8154	0.0131536
420.5	0.16828	0.821307		420.5	0.0425975	0.573624		420.5	0.239207	0.850003		420.5	0.0295647	0.406239		420.5	0.247588	0.832626		420.5	0.00926667	0.308891		684.8	1.34402	0.00271463		420.5	0.182845	0.818978		684.8	56.785	0.0130479		420.5	0.205192	0.827481		684.8	21.4	0.0129031
420	0.16917	0.82565		420	0.042636	0.574143		420	0.239919	0.852533		420	0.0295708	0.406322		420	0.248631	0.836134		420	0.00925776	0.308594		685	1.36242	0.00275179		420	0.183979	0.824057		685	56.9823	0.0130932		420	0.206202	0.831554		685	21.2227	0.0127962
419.5	0.170157	0.830468		419.5	0.0426977	0.574973		419.5	0.240702	0.855315		419.5	0.0295865	0.406538		419.5	0.249763	0.83994		419.5	0.00930023	0.31001		685.2	1.36652	0.00276007		419.5	0.18501	0.828675		685.2	56.4557	0.0129722		419.5	0.207191	0.835542		685.2	21.4721	0.0129466
419	0.171081	0.834977		419	0.042722	0.575301		419	0.241453	0.857984		419	0.0296239	0.407052		419	0.250897	0.843754		419	0.00933937	0.311314		685.4	1.2963	0.00261824		419	0.186064	0.833396		685.4	56.5081	0.0129843		419	0.208183	0.839542		685.4	21.9594	0.0132404
418.5	0.172025	0.839585		418.5	0.0427351	0.575477		418.5	0.242299	0.86099		418.5	0.0296453	0.407346		418.5	0.252019	0.847527		418.5	0.00936372	0.312126		685.6	1.22389	0.00247199		418.5	0.187153	0.838274		685.6	57.2045	0.0131443		418.5	0.209151	0.843446		685.6	21.3021	0.0128441
418	0.172905	0.843879		418	0.0427546	0.57574		418	0.243113	0.863883		418	0.0296708	0.407696		418	0.253132	0.85127		418	0.00932227	0.310744		685.8	1.25947	0.00254385		418	0.188229	0.843093		685.8	56.81	0.0130536		418	0.210139	0.84743		685.8	21.176	0.0127681
417.5	0.17378	0.84815		417.5	0.0427708	0.575958		417.5	0.243937	0.866811		417.5	0.0297388	0.408631		417.5	0.254214	0.854909		417.5	0.00935606	0.311871		686	1.24923	0.00252317		417.5	0.189256	0.847693		686	55.3491	0.012718		417.5	0.211141	0.851471		686	21.1824	0.0127719
417	0.174661	0.85245		417	0.0428314	0.576774		417	0.2448	0.869877		417	0.0297692	0.409049		417	0.25538	0.85883		417	0.00938493	0.312833		686.2	1.23111	0.00248657		417	0.190212	0.851975		686.2	55.4579	0.012743		417	0.212126	0.855443		686.2	21.4513	0.0129341
416.5	0.175558	0.856828		416.5	0.042893	0.577603		416.5	0.245658	0.872926		416.5	0.0298097	0.409605		416.5	0.256583	0.862876		416.5	0.00942128	0.314045		686.4	1.18585	0.00239516		416.5	0.191174	0.856284		686.4	54.8801	0.0126102		416.5	0.213119	0.859448		686.4	20.7212	0.0124939
416	0.176437	0.861118		416	0.042911	0.577846		416	0.246538	0.876053		416	0.0298327	0.409921		416	0.257748	0.866794		416	0.00948448	0.316151		686.6	1.23837	0.00250124		416	0.192172	0.860754		686.6	55.5212	0.0127575		416	0.214046	0.863186		686.6	20.7735	0.0125254
415.5	0.177263	0.865149		415.5	0.0429326	0.578137		415.5	0.247422	0.879194		415.5	0.0298897	0.410704		415.5	0.258877	0.87059		415.5	0.00953972	0.317993		686.8	1.24981	0.00252434		415.5	0.193208	0.865395		686.8	54.9369	0.0126233		415.5	0.215018	0.867106		686.8	20.4432	0.0123262
415	0.178093	0.8692		415	0.0429214	0.577986		415	0.248314	0.882364		415	0.029919	0.411107		415	0.259962	0.874239		415	0.00955884	0.31863		687	1.21042	0.00244478		415	0.194206	0.869865		687	56.2049	0.0129146		415	0.215991	0.87103		687	21.6588	0.0130592
414.5	0.178922	0.873246		414.5	0.0429604	0.578511		414.5	0.249197	0.885502		414.5	0.0299354	0.411332		414.5	0.261129	0.878164		414.5	0.00960458	0.320155		687.2	1.1601	0.00234315		414.5	0.195148	0.874084		687.2	55.1607	0.0126747		414.5	0.216987	0.875046		687.2	20.5881	0.0124136
414	0.179791	0.877487		414	0.0430087	0.579161		414	0.250166	0.888945		414	0.0299757	0.411886		414	0.262251	0.881937		414	0.00970531	0.323512		687.4	1.20076	0.00242527		414	0.196051	0.878129		687.4	55.198	0.0126832		414	0.217958	0.878962		687.4	20.845	0.0125685
413.5	0.180622	0.881543		413.5	0.0430605	0.579859		413.5	0.251152	0.892449		413.5	0.0300059	0.412301		413.5	0.263388	0.885761		413.5	0.00976613	0.32554		687.6	1.12878	0.00227989		413.5	0.196963	0.882214		687.6	54.5568	0.0125359		413.5	0.218838	0.882511		687.6	20.9765	0.0126478
413	0.181416	0.885418		413	0.0430903	0.58026		413	0.252127	0.895913		413	0.0300653	0.413117		413	0.26447	0.889399		413	0.00982755	0.327587		687.8	1.12565	0.00227357		413	0.19787	0.886276		687.8	54.7122	0.0125716		413	0.219814	0.886447		687.8	20.6455	0.0124482
412.5	0.182219	0.889337		412.5	0.0431008	0.580402		412.5	0.25315	0.899548		412.5	0.0300539	0.41296		412.5	0.265538	0.892991		412.5	0.00988118	0.329375		688	1.12455	0.00227135		412.5	0.198783	0.890365		688	54.1298	0.0124378		412.5	0.22079	0.890383		688	20.586	0.0124123
412	0.183011	0.893203		412	0.0431427	0.580966		412	0.254178	0.903201		412	0.0301192	0.413858		412	0.266649	0.896727		412	0.00990684	0.33023		688.2	1.09069	0.00220296		412	0.199575	0.893913		688.2	54.8439	0.0126019		412	0.221804	0.894472		688.2	20.4446	0.0123271
411.5	0.18384	0.897249		411.5	0.0431994	0.581729		411.5	0.255262	0.907053		411.5	0.0301377	0.414112		411.5	0.267771	0.9005		411.5	0.00998322	0.332776		688.4	1.07789	0.0021771		411.5	0.200373	0.897487		688.4	54.3869	0.0124969		411.5	0.222783	0.89842		688.4	20.8392	0.012565
411	0.184661	0.901256		411	0.0432345	0.582202		411	0.256339	0.91088		411	0.0302	0.414968		411	0.268971	0.904536		411	0.0100524	0.335082		688.6	1.03153	0.00208347		411	0.201182	0.901111		688.6	54.4852	0.0125195		411	0.223755	0.90234		688.6	20.5291	0.012378
410.5	0.185477	0.905238		410.5	0.0432729	0.582719		410.5	0.257431	0.914761		410.5	0.0302809	0.41608		410.5	0.270076	0.908252		410.5	0.0100734	0.335782		688.8	1.10981	0.00224157		410.5	0.202045	0.904976		688.8	53.5852	0.0123127		410.5	0.22473	0.906272		688.8	20.3571	0.0122743
410	0.18629	0.909206		410	0.0432421	0.582304		410	0.2586	0.918915		410	0.0301731	0.414598		410	0.271377	0.912627		410	0.0100688	0.335629		689	1.06429	0.00214963		410	0.20284	0.908537		689	54.2772	0.0124717		410	0.225615	0.909841		689	20.4538	0.0123326
409.5	0.187121	0.913262		409.5	0.043328	0.583461		409.5	0.259672	0.922724		409.5	0.0302186	0.415224		409.5	0.272511	0.916441		409.5	0.0100229	0.334099		689.2	1.03294	0.00208631		409.5	0.203725	0.912501		689.2	53.7522	0.012351		409.5	0.226592	0.913781		689.2	20.3446	0.0122668
409	0.187947	0.917293		409	0.0433777	0.58413		409	0.260759	0.926586		409	0.0302692	0.415919		409	0.273664	0.920318		409	0.010012	0.333736		689.4	1.04789	0.00211651		409	0.204616	0.916492		689.4	54.5816	0.0125416		409	0.22757	0.917725		689.4	19.9777	0.0120456
408.5	0.188797	0.921442		408.5	0.0434193	0.584691		408.5	0.261809	0.930317		408.5	0.0302894	0.416196		408.5	0.274841	0.924276		408.5	0.0100812	0.336042		689.6	1.05608	0.00213305		408.5	0.205544	0.920649		689.6	53.9421	0.0123947		408.5	0.228661	0.922124		689.6	20.0769	0.0121054
408	0.189671	0.925708		408	0.0434841	0.585563		408	0.262911	0.934233		408	0.0303702	0.417307		408	0.276047	0.928332		408	0.0101965	0.339886		689.8	1.02732	0.00207496		408	0.206496	0.924913		689.8	54.2056	0.0124552		408	0.229682	0.926242		689.8	20.9129	0.0126095
407.5	0.190543	0.929963		407.5	0.0434942	0.585699		407.5	0.263981	0.938035		407.5	0.0304198	0.417988		407.5	0.277297	0.932536		407.5	0.0103354	0.344516		690	1.01444	0.00204895		407.5	0.207433	0.92911		690	52.8231	0.0121375		407.5	0.23069	0.930307		690	20.6207	0.0124333
407	0.191421	0.934249		407	0.0435147	0.585975		407	0.265063	0.94188		407	0.0304372	0.418227		407	0.278524	0.936662		407	0.0103417	0.344726		690.2	0.988507	0.00199657		407	0.208407	0.933472		690.2	53.4619	0.0122843		407	0.231748	0.934573		690.2	20.1937	0.0121758
406.5	0.192348	0.938773		406.5	0.0435602	0.586588		406.5	0.266164	0.945793		406.5	0.030466	0.418623		406.5	0.279731	0.940721		406.5	0.0103372	0.344576		690.4	0.974092	0.00196745		406.5	0.209374	0.937803		690.4	53.579	0.0123112		406.5	0.232867	0.939086		690.4	20.2379	0.0122025
406	0.193304	0.943439		406	0.0436396	0.587657		406	0.267322	0.949907		406	0.0305098	0.419225		406	0.280974	0.944901		406	0.0104342	0.347809		690.6	0.972907	0.00196506		406	0.210359	0.942215		690.6	53.6201	0.0123207		406	0.233974	0.94355		690.6	20.171	0.0121621
405.5	0.194204	0.947831		405.5	0.0436595	0.587925		405.5	0.268435	0.953862		405.5	0.0305719	0.420078		405.5	0.282285	0.94931		405.5	0.0105758	0.352529		690.8	0.972538	0.00196431		405.5	0.211357	0.946685		690.8	52.7624	0.0121236		405.5	0.235054	0.947905		690.8	20.9141	0.0126102
405	0.195117	0.952287		405	0.0436675	0.588033		405	0.269536	0.957775		405	0.0305979	0.420435		405	0.283612	0.953773		405	0.0106956	0.356522		691	0.926347	0.00187102		405	0.212377	0.951254		691	53.1375	0.0122098		405	0.236154	0.952341		691	20.3317	0.012259
404.5	0.196011	0.956651		404.5	0.0436809	0.588213		404.5	0.270682	0.961847		404.5	0.0306653	0.421362		404.5	0.284964	0.95832		404.5	0.0107639	0.358799		691.2	0.925085	0.00186847		404.5	0.213419	0.955921		691.2	51.9383	0.0119342		404.5	0.237213	0.956612		691.2	20.3239	0.0122543
404	0.196963	0.961297		404	0.0437175	0.588706		404	0.271803	0.96583		404	0.0306734	0.421473		404	0.28625	0.962644		404	0.0107734	0.359116		691.4	0.913611	0.00184529		404	0.214458	0.960575		691.4	52.3427	0.0120272		404	0.238321	0.96108		691.4	20.5577	0.0123953
403.5	0.197935	0.966041		403.5	0.0437913	0.5897		403.5	0.272991	0.970052		403.5	0.0307028	0.421877		403.5	0.287527	0.966939		403.5	0.0108139	0.360466		691.6	0.952269	0.00192338		403.5	0.215496	0.965224		691.6	52.219	0.0119987		403.5	0.23951	0.965875		691.6	20.7285	0.0124983
403	0.198903	0.970765		403	0.043833	0.590262		403	0.274158	0.974199		403	0.0307625	0.422697		403	0.28886	0.971422		403	0.0109187	0.363959		691.8	0.898399	0.00181457		403	0.216557	0.969977		691.8	52.2197	0.0119989		403	0.240654	0.970489		691.8	20.0071	0.0120633
402.5	0.199872	0.975495		402.5	0.043895	0.591096		402.5	0.275357	0.978459		402.5	0.0308105	0.423357		402.5	0.290253	0.976106		402.5	0.0110771	0.369239		692	0.888283	0.00179414		402.5	0.217646	0.974854		692	51.453	0.0118227		402.5	0.241786	0.975054		692	20.3943	0.0122968
402	0.200862	0.980326		402	0.0439348	0.591632		402	0.276505	0.982538		402	0.0308628	0.424075		402	0.291625	0.98072		402	0.0111545	0.371819		692.2	0.876915	0.00177118		402	0.218663	0.97941		692.2	51.4994	0.0118334		402	0.242902	0.979554		692.2	20.3472	0.0122684
401.5	0.201844	0.985119		401.5	0.0439601	0.591973		401.5	0.277702	0.986792		401.5	0.0308654	0.424111		401.5	0.293008	0.985371		401.5	0.0112085	0.373619		692.4	0.88039	0.0017782		401.5	0.219729	0.984184		692.4	52.0118	0.0119511		401.5	0.244119	0.984462		692.4	19.8525	0.0119701
401	0.20289	0.990224		401	0.0440208	0.59279		401	0.278926	0.991141		401	0.0309027	0.424624		401	0.294346	0.989871		401	0.011244	0.374802		692.6	0.883612	0.0017847		401	0.220853	0.989219		692.6	52.0194	0.0119529		401	0.245374	0.989523		692.6	20.0827	0.0121089
400.5	0.20392	0.995251		400.5	0.0440515	0.593204		400.5	0.280155	0.995508		400.5	0.0308482	0.423875		400.5	0.295791	0.99473		400.5	0.0113255	0.377519		692.8	0.854851	0.00172661		400.5	0.22203	0.994491		692.8	51.7749	0.0118967		400.5	0.246674	0.994766		692.8	20.033	0.0120789
400	0.204893	1		400	0.0440154	0.592718		400	0.281419	1		400	0.0308979	0.424558		400	0.297358	1		400	0.0115249	0.384166		693	0.847322	0.00171141		400	0.22326	1		693	51.3169	0.0117915		400	0.247972	1		693	19.722	0.0118914
																								693.2	0.82624	0.00166882						693.2	52.4673	0.0120558						693.2	19.8002	0.0119385
																								693.4	0.831849	0.00168015						693.4	51.5855	0.0118532						693.4	19.6652	0.0118571
																								693.6	0.761003	0.00153706						693.6	51.1945	0.0117633						693.6	19.8554	0.0119718
																								693.8	0.785433	0.0015864						693.8	50.1973	0.0115342						693.8	19.5682	0.0117987
																								694	0.81682	0.0016498						694	50.1501	0.0115234						694	20.0098	0.0120649
																								694.2	0.793838	0.00160338						694.2	51.0968	0.0117409						694.2	19.7918	0.0119335
																								694.4	0.765731	0.00154661						694.4	50.849	0.0116839						694.4	19.7955	0.0119357
																								694.6	0.77225	0.00155978						694.6	50.7143	0.011653						694.6	20.0508	0.0120896
																								694.8	0.750636	0.00151612						694.8	51.5765	0.0118511						694.8	19.7622	0.0119156
																								695	0.758214	0.00153143						695	50.2148	0.0115382						695	19.8363	0.0119603
																								695.2	0.738758	0.00149213						695.2	50.6782	0.0116447						695.2	19.7087	0.0118834
																								695.4	0.746449	0.00150766						695.4	50.1908	0.0115327						695.4	19.5463	0.0117855
																								695.6	0.716407	0.00144699						695.6	49.9089	0.0114679						695.6	20.1997	0.0121794
																								695.8	0.699381	0.0014126						695.8	49.23	0.0113119						695.8	20.1131	0.0121272
																								696	0.707524	0.00142904						696	50.5541	0.0116162						696	20.2605	0.0122161
																								696.2	0.703022	0.00141995						696.2	50.561	0.0116178						696.2	19.7045	0.0118808
																								696.4	0.684292	0.00138212						696.4	50.1768	0.0115295						696.4	19.2021	0.0115779
																								696.6	0.677514	0.00136843						696.6	50.3289	0.0115644						696.6	19.6762	0.0118638
																								696.8	0.655119	0.0013232						696.8	48.9317	0.0112434						696.8	19.9554	0.0120321
																								697	0.688922	0.00139147						697	49.994	0.0114875						697	19.7459	0.0119058
																								697.2	0.634653	0.00128186						697.2	50.6575	0.0116399						697.2	19.9345	0.0120195
																								697.4	0.638338	0.0012893						697.4	49.1437	0.0112921						697.4	19.3621	0.0116744
																								697.6	0.645516	0.0013038						697.6	50.433	0.0115884						697.6	19.4892	0.011751
																								697.8	0.643355	0.00129944						697.8	49.383	0.0113471						697.8	19.5789	0.0118051
																								698	0.647007	0.00130681						698	49.4972	0.0113733						698	20.0498	0.012089
																								698.2	0.633411	0.00127935						698.2	49.92	0.0114705						698.2	19.5597	0.0117935
																								698.4	0.609524	0.00123111						698.4	49.4569	0.0113641						698.4	19.6068	0.0118219
																								698.6	0.610853	0.00123379						698.6	49.0736	0.011276						698.6	19.2546	0.0116096
																								698.8	0.618584	0.0012494						698.8	49.423	0.0113563						698.8	19.8224	0.0119519
																								699	0.575982	0.00116336						699	48.9045	0.0112371						699	19.2782	0.0116238
																								699.2	0.599102	0.00121006						699.2	49.4996	0.0113739						699.2	19.5492	0.0117872
																								699.4	0.639383	0.00129141						699.4	49.0583	0.0112725						699.4	19.3145	0.0116457
																								699.6	0.552863	0.00111666						699.6	48.9504	0.0112477						699.6	19.1809	0.0115651
																								699.8	0.587173	0.00118596						699.8	49.7147	0.0114233						699.8	19.1332	0.0115364
																								700	0.576463	0.00116433						700	48.5574	0.0111574						700	19.2934	0.011633

## Sheet: Fig. 3
Fig. 3b						Fig. 3c						Fig. 3d						Fig. 3e						Fig. 3f
	w/o B		w/ B				w/o B		w/ B				w/o B		w/ B				w/o B		w/ B				w/o B		w/ B
Azimuthal angle (°)	Intensity (a.u.)	Normalized intensity (a.u.)	Intensity (a.u.)	Normalized intensity (a.u.)		Azimuthal angle (°)	Intensity (a.u.)	Normalized intensity (a.u.)	Intensity (a.u.)	Normalized intensity (a.u.)		Azimuthal angle (°)	Intensity (a.u.)	Normalized intensity (a.u.)	Intensity (a.u.)	Normalized intensity (a.u.)		Azimuthal angle (°)	Intensity (a.u.)	Normalized intensity (a.u.)	Intensity (a.u.)	Normalized intensity (a.u.)		Azimuthal angle (°)	Intensity (a.u.)	Normalized intensity (a.u.)	Intensity (a.u.)	Normalized intensity (a.u.)
0.5	32.1425	0.0985206	23.9199	0.0733175		0.5	32.6729	0.104078	25.4655	0.0811195		0.5	30.3255	0.108844	26.7051	0.0958499		0.5	32.4985	0.102359	26.3136	0.0828785		0.5	35.9619	0.127526	27.3178	0.0968726
1.5	31.5195	0.0966112	24.2401	0.0742987		1.5	31.6357	0.100774	25.5016	0.0812343		1.5	30.9836	0.111206	26.9661	0.0967867		1.5	31.7215	0.0999115	26.3386	0.0829573		1.5	35.6323	0.126357	27.6121	0.0979165
2.5	32.1982	0.0986914	24.5684	0.0753051		2.5	31.7629	0.101179	25.9255	0.0825846		2.5	30.2568	0.108598	27.1962	0.0976125		2.5	32.0469	0.100936	26.3261	0.082918		2.5	36.7108	0.130182	26.507	0.0939977
3.5	31.7386	0.0972824	24.175	0.0740991		3.5	32.5457	0.103673	26.5661	0.0846253		3.5	30.8498	0.110726	26.4491	0.0949309		3.5	32.2485	0.101572	25.9166	0.0816283		3.5	35.7433	0.126751	27.4564	0.0973643
4.5	32.0447	0.0982209	23.8238	0.0730226		4.5	31.5164	0.100394	25.9568	0.0826844		4.5	30.7273	0.110286	26.6023	0.0954808		4.5	32.277	0.101661	25.9203	0.0816397		4.5	35.5911	0.126211	26.77	0.0949301
5.5	31.7536	0.0973287	23.9168	0.073308		5.5	31.7223	0.10105	25.3272	0.0806787		5.5	30.832	0.110662	26.3848	0.0947003		5.5	32.1089	0.101132	26.0141	0.0819353		5.5	35.5615	0.126106	27.291	0.0967777
6.5	32.2644	0.0988942	23.9723	0.0734779		6.5	32.1916	0.102545	25.493	0.0812069		6.5	30.6176	0.109893	26.3947	0.094736		6.5	31.8826	0.100419	25.561	0.0805082		6.5	36.178	0.128292	26.9268	0.0954863
7.5	31.7775	0.0974017	24.2046	0.07419		7.5	31.1209	0.0991345	25.4027	0.0809192		7.5	30.3579	0.10896	26.8442	0.0963492		7.5	32.4646	0.102252	25.808	0.0812863		7.5	37.3968	0.132614	26.5622	0.0941935
8.5	32.1414	0.0985171	23.846	0.0730909		8.5	31.3369	0.0998224	26.0491	0.0829785		8.5	30.3296	0.108859	27.1584	0.0974768		8.5	31.3249	0.0986624	26.1081	0.0822315		8.5	36.448	0.12925	26.8753	0.0953037
9.5	31.13	0.0954173	24.445	0.0749268		9.5	31.8698	0.10152	25.6651	0.0817551		9.5	30.8	0.110547	26.4205	0.0948286		9.5	31.7445	0.0999839	26.1589	0.0823914		9.5	36.3612	0.128942	27.8391	0.0987213
10.5	32.316	0.0990524	24.1095	0.0738984		10.5	32.8775	0.10473	25.7527	0.0820343		10.5	31.1309	0.111735	26.2261	0.0941307		10.5	31.5634	0.0994136	25.704	0.0809586		10.5	36.5815	0.129723	26.9199	0.0954619
11.5	32.7409	0.100355	24.8209	0.0760791		11.5	32.385	0.103161	25.4088	0.0809388		11.5	30.8927	0.11088	27.0721	0.0971673		11.5	31.4564	0.0990764	25.6044	0.080645		11.5	36.8639	0.130724	27.625	0.0979621
12.5	32.0206	0.0981471	24.3887	0.0747541		12.5	32.335	0.103002	25.4102	0.0809431		12.5	30.6159	0.109887	27.1764	0.0975416		12.5	31.815	0.100206	25.8015	0.0812655		12.5	36.8082	0.130527	26.739	0.0948203
13.5	32.0247	0.0981596	24.2745	0.0744042		13.5	31.6475	0.100812	25.807	0.0822073		13.5	30.9783	0.111187	26.8298	0.0962974		13.5	31.8602	0.100349	25.9302	0.081671		13.5	37.1262	0.131655	27.5743	0.0977824
14.5	31.9534	0.0979411	24.2084	0.0742016		14.5	31.764	0.101183	25.7943	0.0821667		14.5	30.8998	0.110906	26.6085	0.0955031		14.5	32.2455	0.101562	26.061	0.082083		14.5	37.2034	0.131928	27.75	0.0984053
15.5	32.4066	0.09933	24.1904	0.0741465		15.5	32.4263	0.103293	25.3897	0.080878		15.5	31.2844	0.112286	27.019	0.0969766		15.5	32.2396	0.101543	26.6322	0.083882		15.5	37.329	0.132374	27.5859	0.0978233
16.5	32.845	0.100674	24.7644	0.0759059		16.5	32.5047	0.103543	25.5563	0.0814087		16.5	31.1113	0.111665	26.8214	0.0962672		16.5	32.0998	0.101103	26.2569	0.0827001		16.5	37.4301	0.132732	27.7044	0.0982436
17.5	32.558	0.0997941	24.2221	0.0742437		17.5	32.0737	0.10217	25.9335	0.0826101		17.5	31.0336	0.111386	26.8091	0.0962232		17.5	31.7833	0.100106	26.2515	0.0826831		17.5	36.955	0.131048	27.4484	0.0973357
18.5	32.3903	0.0992803	24.5028	0.0751039		18.5	32.3361	0.103005	25.7337	0.0819738		18.5	30.6424	0.109982	26.9892	0.0968697		18.5	31.6839	0.0997932	26.4653	0.0833563		18.5	37.6509	0.133515	27.8681	0.0988241
19.5	32.795	0.10052	24.5147	0.0751406		19.5	32.1005	0.102255	25.5255	0.0813104		19.5	31.0509	0.111448	27.0394	0.0970498		19.5	32.7353	0.103105	26.2075	0.0825445		19.5	37.1491	0.131736	27.4603	0.097378
20.5	32.4923	0.0995926	24.2352	0.0742839		20.5	31.857	0.101479	25.7226	0.0819385		20.5	31.3868	0.112653	26.7698	0.0960822		20.5	31.7935	0.100138	26.5589	0.0836512		20.5	36.8402	0.13064	27.6341	0.0979945
21.5	32.4933	0.0995958	24.2319	0.0742738		21.5	32.152	0.102419	25.6756	0.0817886		21.5	31.1056	0.111644	26.7512	0.0960155		21.5	32.1722	0.101331	26.5775	0.0837099		21.5	36.7751	0.13041	27.7175	0.0982901
22.5	32.1384	0.0985079	24.2893	0.0744497		22.5	31.8564	0.101477	25.952	0.0826692		22.5	31.5604	0.113277	26.8569	0.0963949		22.5	31.8486	0.100312	25.5743	0.08055		22.5	37.2645	0.132145	27.7435	0.0983822
23.5	32.2849	0.0989571	23.9318	0.0733539		23.5	32.0729	0.102167	25.9189	0.0825638		23.5	31.3438	0.112499	26.345	0.0945576		23.5	32.1424	0.101237	26.3063	0.0828556		23.5	37.8867	0.134352	27.7805	0.0985137
24.5	31.8178	0.0975254	24.5502	0.0752493		24.5	32.0583	0.10212	26.0294	0.0829157		24.5	31.6625	0.113643	26.5036	0.0951266		24.5	32.351	0.101894	26.0158	0.0819406		24.5	37.1637	0.131788	27.7437	0.0983832
25.5	32.1261	0.0984704	24.4414	0.0749158		25.5	32.1864	0.102529	25.9421	0.0826374		25.5	31.5504	0.113241	26.7311	0.0959434		25.5	31.901	0.100477	26.4969	0.0834561		25.5	36.9368	0.130983	27.7071	0.0982533
26.5	32.6497	0.100075	24.499	0.0750923		26.5	32.369	0.10311	25.8838	0.0824518		26.5	31.2325	0.1121	26.6794	0.0957576		26.5	32.4506	0.102208	26.6294	0.0838732		26.5	37.5224	0.13306	27.8598	0.0987948
27.5	32.9477	0.100989	24.2048	0.0741907		27.5	32.4445	0.103351	24.7719	0.0789101		27.5	31.2185	0.112049	26.9047	0.0965662		27.5	31.5233	0.0992872	26.1103	0.0822381		27.5	37.293	0.132246	27.3339	0.0969297
28.5	32.7949	0.10052	24.6192	0.0754608		28.5	32.7126	0.104205	26.2197	0.0835219		28.5	31.4954	0.113043	26.4407	0.0949011		28.5	31.8032	0.100169	26.3971	0.0831415		28.5	36.7784	0.130421	28.6186	0.101485
29.5	32.1209	0.0984544	24.4214	0.0748545		29.5	32.373	0.103123	26.1266	0.0832253		29.5	31.1238	0.11171	27.3631	0.0982117		29.5	32.1974	0.101411	26.9873	0.0850005		29.5	37.2712	0.132169	28.1805	0.099932
30.5	32.3223	0.0990717	24.1321	0.0739678		30.5	32.9303	0.104898	25.9454	0.082648		30.5	31.6103	0.113456	27.1229	0.0973495		30.5	32.1103	0.101136	27.1465	0.0855019		30.5	36.8694	0.130744	28.4966	0.101053
31.5	32.2151	0.0987431	23.7899	0.072919		31.5	32.6052	0.103863	25.5446	0.0813712		31.5	30.7532	0.11038	26.7864	0.0961419		31.5	32.0212	0.100856	27.1963	0.0856586		31.5	37.2065	0.13194	28.5373	0.101197
32.5	32.3428	0.0991347	24.3446	0.074619		32.5	31.9111	0.101652	26.3076	0.0838018		32.5	30.9401	0.11105	27.1408	0.0974136		32.5	31.4839	0.0991631	27.1755	0.0855933		32.5	37.3835	0.132567	28.139	0.0997848
33.5	32.0096	0.0981134	24.6573	0.0755777		33.5	32.2287	0.102663	26.4343	0.0842054		33.5	31.6486	0.113593	27.1172	0.0973291		33.5	32.1489	0.101258	26.9098	0.0847565		33.5	37.8237	0.134128	29.0565	0.103039
34.5	31.904	0.0977894	23.9284	0.0733435		34.5	32.8059	0.104502	26.1949	0.0834429		34.5	31.48	0.112988	27.0635	0.0971362		34.5	31.3613	0.0987771	27.3719	0.0862119		34.5	37.7618	0.133909	29.1152	0.103247
35.5	31.9334	0.0978796	24.4447	0.0749258		35.5	32.1192	0.102315	26.1714	0.0833678		35.5	31.3599	0.112557	27.7501	0.0996007		35.5	32.6658	0.102886	27.4171	0.0863543		35.5	37.6661	0.133569	28.3771	0.100629
36.5	32.0213	0.0981492	24.2471	0.0743203		36.5	32.4536	0.10338	25.9988	0.0828183		36.5	31.0663	0.111503	26.959	0.0967613		36.5	32.1646	0.101307	27.5748	0.0868508		36.5	37.3621	0.132491	29.038	0.102973
37.5	32.3841	0.0992611	24.4009	0.0747917		37.5	32.1895	0.102539	26.1688	0.0833598		37.5	31.4914	0.113029	26.7515	0.0960165		37.5	31.4882	0.0991767	27.2296	0.0857635		37.5	37.0073	0.131233	29.4265	0.10435
38.5	32.7719	0.10045	24.0544	0.0737296		38.5	32.1595	0.102443	26.0647	0.0830279		38.5	31.177	0.1119	27.3216	0.0980628		38.5	31.5728	0.0994432	27.7439	0.0873836		38.5	37.6612	0.133552	29.5327	0.104727
39.5	32.5029	0.0996252	23.8006	0.0729517		39.5	32.1164	0.102306	25.6139	0.0815922		39.5	31.1482	0.111797	27.5578	0.0989106		39.5	32.2223	0.101489	27.3926	0.086277		39.5	37.6478	0.133504	29.9297	0.106135
40.5	32.5292	0.0997059	24.1438	0.0740037		40.5	32.4967	0.103517	26.0833	0.0830875		40.5	31.5604	0.113276	27.6533	0.0992531		40.5	32.1905	0.101389	27.5499	0.0867724		40.5	37.6768	0.133607	29.7806	0.105606
41.5	32.2533	0.0988601	24.5638	0.0752911		41.5	31.8092	0.101327	26.4774	0.0843429		41.5	31.5928	0.113393	27.3332	0.0981043		41.5	31.8958	0.100461	28.3921	0.0894253		41.5	37.3086	0.132302	30.0958	0.106724
42.5	32.0929	0.0983685	24.8909	0.0762935		42.5	31.6728	0.100893	26.2818	0.0837195		42.5	31.6824	0.113715	26.9286	0.0966521		42.5	31.6197	0.0995909	28.5	0.089765		42.5	36.9528	0.13104	30.8795	0.109503
43.5	32.4572	0.0994852	24.9273	0.0764051		43.5	32.0672	0.102149	26.3179	0.0838346		43.5	31.2137	0.112032	26.8106	0.0962286		43.5	32.5248	0.102442	28.74	0.090521		43.5	36.8869	0.130806	30.7303	0.108974
44.5	31.8366	0.0975828	24.5128	0.0751347		44.5	32.4561	0.103388	26.1578	0.0833245		44.5	31.4827	0.112998	27.9228	0.100221		44.5	32.7288	0.103084	28.7173	0.0904495		44.5	37.7338	0.133809	30.9364	0.109705
45.5	32.5167	0.0996677	24.8498	0.0761676		45.5	31.7311	0.101078	26.6516	0.0848978		45.5	31.5927	0.113393	27.5064	0.098726		45.5	32.2071	0.101441	29.4938	0.092895		45.5	37.1698	0.131809	31.6802	0.112343
46.5	32.6023	0.0999299	24.4305	0.0748824		46.5	32.0232	0.102009	27.0175	0.0860632		46.5	30.9121	0.11095	27.4605	0.0985613		46.5	31.8699	0.100379	30.2394	0.0952436		46.5	37.4632	0.13285	32.1072	0.113857
47.5	32.3497	0.0991558	24.7219	0.0757754		47.5	32.8189	0.104543	26.3918	0.08407		47.5	31.9204	0.114569	27.8726	0.10004		47.5	32.0565	0.100967	30.1484	0.0949569		47.5	38.1042	0.135123	33.03	0.117129
48.5	32.2383	0.0988144	24.6744	0.0756301		48.5	32.2317	0.102673	26.502	0.084421		48.5	31.6764	0.113693	28.6203	0.102724		48.5	32.0233	0.100862	30.3871	0.0957087		48.5	38.0745	0.135017	33.1249	0.117465
49.5	33.3208	0.102132	25.0611	0.0768151		49.5	32.2293	0.102665	26.6	0.0847333		49.5	31.8266	0.114232	28.0086	0.100528		49.5	31.9386	0.100595	31.8797	0.10041		49.5	37.6564	0.133535	34.6162	0.122754
50.5	32.2468	0.0988404	25.5643	0.0783577		50.5	32.0077	0.101959	26.2411	0.0835901		50.5	31.534	0.113182	28.4325	0.10205		50.5	31.8118	0.100196	32.4857	0.102318		50.5	37.2648	0.132146	35.2203	0.124896
51.5	32.5107	0.0996491	25.7537	0.0789381		51.5	32.5611	0.103722	26.7507	0.0852134		51.5	31.3499	0.112521	28.3029	0.101585		51.5	32.3727	0.101962	32.6226	0.10275		51.5	37.812	0.134087	35.7244	0.126684
52.5	31.7687	0.0973748	25.8278	0.0791652		52.5	32.4516	0.103373	26.3717	0.084006		52.5	31.8255	0.114228	28.9647	0.10396		52.5	32.2041	0.101432	34.5168	0.108716		52.5	37.9324	0.134514	36.869	0.130743
53.5	32.323	0.0990738	25.6937	0.0787544		53.5	32.7441	0.104305	27.5972	0.0879097		53.5	31.8085	0.114167	29.3788	0.105446		53.5	32.757	0.103173	34.5335	0.108768		53.5	37.4715	0.132879	38.7159	0.137292
54.5	32.0456	0.0982235	25.5983	0.078462		54.5	32.2764	0.102815	27.2107	0.0866786		54.5	31.4255	0.112792	29.6851	0.106546		54.5	32.8254	0.103388	36.1677	0.113916		54.5	37.2638	0.132143	40.1412	0.142346
55.5	32.2796	0.0989407	26.3994	0.0809173		55.5	32.9774	0.105048	27.4558	0.0874595		55.5	31.9417	0.114645	30.3736	0.109017		55.5	33.0014	0.103943	38.0912	0.119974		55.5	37.994	0.134732	41.8335	0.148347
56.5	31.5556	0.0967216	26.3591	0.0807939		56.5	33.2379	0.105878	27.4777	0.0875292		56.5	32.1923	0.115545	29.7373	0.106733		56.5	32.4001	0.102049	39.2414	0.123597		56.5	38.0852	0.135056	43.3445	0.153706
57.5	32.2087	0.0987235	26.5193	0.0812847		57.5	32.9213	0.10487	27.6131	0.0879606		57.5	32.0244	0.114942	30.584	0.109772		57.5	31.7982	0.100153	41.1666	0.12966		57.5	37.311	0.13231	45.1164	0.159989
58.5	32.326	0.0990829	27.3268	0.08376		58.5	32.245	0.102715	28.7931	0.0917193		58.5	32.0272	0.114952	31.2848	0.112287		58.5	32.5366	0.102479	42.7261	0.134572		58.5	37.2817	0.132206	47.0073	0.166695
59.5	31.9832	0.0980324	27.75	0.0850569		59.5	32.5389	0.103652	28.8426	0.091877		59.5	32.1771	0.11549	32.4621	0.116513		59.5	32.1767	0.101345	45.5848	0.143576		59.5	37.1887	0.131876	49.0698	0.174008
60.5	31.6634	0.0970522	28.303	0.0867522		60.5	32.5721	0.103757	28.6894	0.091389		60.5	31.3881	0.112658	33.7827	0.121253		60.5	32.4892	0.10233	47.8321	0.150654		60.5	37.4864	0.132932	52.4117	0.185859
61.5	31.5695	0.0967642	28.7087	0.0879956		61.5	33.183	0.105703	29.2963	0.0933222		61.5	31.2716	0.11224	34.5985	0.124181		61.5	33.24	0.104694	50.9028	0.160326		61.5	36.5043	0.129449	55.4399	0.196598
62.5	31.7517	0.0973226	29.8001	0.091341		62.5	32.2665	0.102784	30.7386	0.0979167		62.5	31.0613	0.111485	35.89	0.128817		62.5	32.8665	0.103518	53.1042	0.16726		62.5	37.7022	0.133697	58.6482	0.207975
63.5	32.3765	0.0992377	31.0705	0.0952347		63.5	33.298	0.10607	31.3361	0.0998198		63.5	31.0857	0.111573	36.9384	0.132579		63.5	32.3981	0.102043	56.7735	0.178817		63.5	37.3484	0.132443	63.4672	0.225064
64.5	32.1121	0.0984274	32.5921	0.0998988		64.5	32.4575	0.103392	32.4167	0.103262		64.5	32.0999	0.115213	38.6961	0.138888		64.5	32.6566	0.102857	61.1562	0.192621		64.5	36.8548	0.130692	67.5133	0.239412
65.5	31.7919	0.0974461	32.9411	0.100969		65.5	32.7543	0.104338	32.5875	0.103806		65.5	31.5481	0.113233	40.4082	0.145033		65.5	33.0578	0.104121	65.8165	0.207299		65.5	36.5606	0.129649	73.6827	0.261289
66.5	31.6533	0.0970212	35.0938	0.107567		66.5	33.1772	0.105685	33.7362	0.107465		66.5	31.8044	0.114152	43.0002	0.154336		66.5	32.8748	0.103544	71.3933	0.224864		66.5	36.7692	0.130389	79.407	0.281588
67.5	31.5698	0.0967653	37.7524	0.115716		67.5	33.0754	0.10536	34.7902	0.110823		67.5	30.9405	0.111052	45.7996	0.164384		67.5	32.9315	0.103723	76.6717	0.241489		67.5	35.8019	0.126959	86.5593	0.306951
68.5	32.0229	0.0981541	40.8654	0.125257		68.5	32.8635	0.104685	36.5739	0.116505		68.5	31.1908	0.11195	49.5554	0.177864		68.5	32.6126	0.102718	84.7152	0.266823		68.5	36.2015	0.128376	95.5237	0.33874
69.5	31.7415	0.0972916	44.4062	0.13611		69.5	32.9011	0.104805	39.4437	0.125647		69.5	30.7863	0.110498	53.9102	0.193494		69.5	32.9346	0.103732	92.3591	0.290899		69.5	36.2059	0.128391	103.475	0.366935
70.5	32.3515	0.0991612	48.24	0.147861		70.5	33.3619	0.106273	42.5614	0.135578		70.5	31.4612	0.112921	58.2749	0.20916		70.5	33.254	0.104738	102.599	0.323152		70.5	36.705	0.130161	115.544	0.409735
71.5	32.1425	0.0985206	52.7081	0.161557		71.5	33.5699	0.106936	46.5306	0.148222		71.5	30.9137	0.110955	64.6291	0.231967		71.5	32.8189	0.103368	113.532	0.357586		71.5	36.0788	0.127941	126.916	0.450062
72.5	31.6931	0.0971432	58.1736	0.178309		72.5	33.5564	0.106893	49.5025	0.157688		72.5	31.3895	0.112663	70.2724	0.252222		72.5	32.8071	0.103331	126.563	0.398629		72.5	36.1811	0.128303	141.109	0.500393
73.5	31.885	0.0977314	65.1674	0.199746		73.5	33.1985	0.105752	53.6525	0.170908		73.5	30.709	0.110221	77.7892	0.279201		73.5	32.1065	0.101124	141.631	0.446089		73.5	36.0074	0.127687	155.952	0.553028
74.5	31.3813	0.0961875	73.3549	0.224842		74.5	33.4708	0.10662	60.3958	0.192388		74.5	30.7715	0.110445	85.558	0.307085		74.5	33.0338	0.104045	158.823	0.500236		74.5	36.4321	0.129193	171.619	0.608584
75.5	31.2799	0.0958765	82.0634	0.251534		75.5	33.7123	0.107389	66.4768	0.211759		75.5	31.0258	0.111358	95.3724	0.342311		75.5	32.9033	0.103634	176.199	0.554965		75.5	35.6837	0.12654	189.013	0.670267
76.5	31.7309	0.0972588	94.9376	0.290995		76.5	33.998	0.108299	73.3213	0.233562		76.5	30.9008	0.110909	105.703	0.379388		76.5	32.9189	0.103683	196.405	0.618607		76.5	35.5369	0.126019	208.791	0.740402
77.5	31.5609	0.0967379	108.151	0.331497		77.5	32.9674	0.105016	81.3828	0.259242		77.5	31.0534	0.111457	119.635	0.429395		77.5	33.5465	0.10566	218.856	0.689319		77.5	35.7057	0.126617	225.855	0.800912
78.5	31.5371	0.096665	122.193	0.374535		78.5	33.3442	0.106217	92.7576	0.295476		78.5	30.9147	0.110959	133.053	0.477552		78.5	33.1127	0.104293	238.585	0.751458		78.5	35.382	0.125469	243.91	0.86494
79.5	31.8161	0.0975201	141.295	0.433085		79.5	32.8533	0.104653	104.874	0.334073		79.5	30.9537	0.111099	145.136	0.520924		79.5	32.8143	0.103354	259.383	0.816965		79.5	35.9478	0.127476	258.578	0.916955
80.5	31.8748	0.0977001	159.571	0.489104		80.5	33.1776	0.105686	118.258	0.376705		80.5	30.5343	0.109594	160.101	0.574634		80.5	32.4911	0.102336	279.042	0.878883		80.5	35.1346	0.124592	267.203	0.94754
81.5	31.1326	0.095425	179.678	0.550735		81.5	33.1512	0.105602	134.573	0.428677		81.5	30.5284	0.109572	174.161	0.625097		81.5	32.835	0.103419	294.48	0.927508		81.5	35.6281	0.126342	275.157	0.975747
82.5	31.1328	0.0954258	201.32	0.61707		82.5	32.4873	0.103487	151.792	0.483528		82.5	30.2445	0.108554	192.655	0.691477		82.5	33.0853	0.104207	304.835	0.960123		82.5	34.6532	0.122885	277.81	0.985155
83.5	32.0497	0.0982361	223.52	0.685114		83.5	33.0918	0.105413	170.779	0.544009		83.5	30.7566	0.110392	206.81	0.742281		83.5	32.4863	0.10232	309.1	0.973556		83.5	34.4165	0.122046	271.876	0.96411
84.5	32.1689	0.0986015	247.946	0.759983		84.5	32.7163	0.104216	189.263	0.602891		84.5	30.3913	0.10908	222.942	0.800183		84.5	32.8704	0.10353	308.874	0.972843		84.5	35.2179	0.124888	263.817	0.935533
85.5	31.4319	0.0963424	266.255	0.816105		85.5	33.2422	0.105892	212.288	0.676234		85.5	30.6321	0.109945	237.641	0.852942		85.5	32.8408	0.103437	306.537	0.965484		85.5	35.5727	0.126146	255.258	0.90518
86.5	31.4073	0.0962672	283.493	0.86894		86.5	33.9573	0.10817	232.15	0.739505		86.5	30.5922	0.109802	251.099	0.901244		86.5	33.2571	0.104748	295.076	0.929386		86.5	34.8604	0.12362	238.17	0.844584
87.5	30.8912	0.0946853	300.174	0.920068		87.5	33.6779	0.10728	252.27	0.803597		87.5	30.1621	0.108258	262.789	0.943204		87.5	33.1865	0.104526	278.171	0.876142		87.5	35.511	0.125927	222.996	0.790774
88.5	31.9887	0.0980491	309.067	0.947326		88.5	32.8676	0.104698	270.405	0.861366		88.5	30.7261	0.110282	271.845	0.975705		88.5	33.1638	0.104454	260.93	0.821837		88.5	35.5562	0.126087	204.745	0.726054
89.5	31.8839	0.0977281	314.503	0.963989		89.5	33.1933	0.105736	289.086	0.920871		89.5	30.4022	0.10912	278.614	1		89.5	32.8946	0.103606	241.548	0.76079		89.5	35.1788	0.124749	189.364	0.671511
90.5	32.4417	0.0994378	312.874	0.958995		90.5	33.691	0.107321	303.046	0.965341		90.5	30.5522	0.109658	278.582	0.999888		90.5	33.0709	0.104162	220.615	0.694859		90.5	35.061	0.124331	169.763	0.602004
91.5	31.2543	0.0957981	304.763	0.934136		91.5	34.2477	0.109095	310.155	0.987988		91.5	30.572	0.109729	274.884	0.986613		91.5	33.0849	0.104206	198.536	0.625319		91.5	35.2859	0.125129	154.28	0.5471
92.5	32.2768	0.0989323	289.775	0.888194		92.5	33.3413	0.106207	313.926	1		92.5	31.07	0.111516	272.404	0.977711		92.5	33.967	0.106984	176.826	0.556941		92.5	34.9516	0.123943	138.191	0.490044
93.5	32.3446	0.0991402	274.238	0.840571		93.5	33.2125	0.105797	311.833	0.993332		93.5	30.7228	0.11027	265.215	0.951909		93.5	33.7045	0.106157	159.968	0.503844		93.5	35.1181	0.124534	124.717	0.442263
94.5	31.8503	0.0976248	251.04	0.769467		94.5	33.0508	0.105282	308.819	0.983732		94.5	30.0794	0.107961	255.681	0.91769		94.5	33.4465	0.105345	143.041	0.450529		94.5	34.3536	0.121823	113.335	0.401902
95.5	32.1398	0.0985123	228.747	0.701137		95.5	33.3133	0.106118	295.221	0.940415		95.5	30.3358	0.108881	241.34	0.866216		95.5	34.1906	0.107688	127.662	0.402091		95.5	34.277	0.121551	102.454	0.363315
96.5	32.0717	0.0983035	205.777	0.630731		96.5	34.1452	0.108768	279.546	0.890484		96.5	30.5561	0.109672	225.404	0.809018		96.5	34.0913	0.107375	114.702	0.361272		96.5	34.5116	0.122383	94.1029	0.333702
97.5	32.1615	0.0985787	184.371	0.565119		97.5	33.6147	0.107078	261.674	0.833551		97.5	30.4125	0.109157	210.068	0.753975		97.5	33.926	0.106855	102.468	0.32274		97.5	34.7007	0.123054	85.2902	0.302451
98.5	32.3999	0.0993094	158.906	0.487067		98.5	33.3699	0.106298	238.641	0.760181		98.5	30.7401	0.110332	193.852	0.695772		98.5	34.1222	0.107473	93.6632	0.295006		98.5	34.7193	0.123119	78.3592	0.277873
99.5	32.3406	0.0991278	139.004	0.426063		99.5	33.4574	0.106577	216.344	0.689157		99.5	30.1342	0.108158	177.623	0.637525		99.5	34.0828	0.107349	84.9128	0.267446		99.5	34.4954	0.122325	71.2964	0.252827
100.5	32.0699	0.0982979	120.101	0.368125		100.5	33.4539	0.106566	193.131	0.61521		100.5	30.0319	0.10779	162.613	0.583649		100.5	33.9397	0.106898	77.2006	0.243155		100.5	34.989	0.124076	66.4745	0.235728
101.5	32.1195	0.0984502	103.45	0.317087		101.5	32.7157	0.104215	171.274	0.545586		101.5	29.9773	0.107595	146.876	0.527166		101.5	33.905	0.106789	69.7632	0.21973		101.5	34.1136	0.120972	62.7156	0.222398
102.5	32.1084	0.0984161	87.8777	0.269356		102.5	33.1987	0.105753	150.891	0.480657		102.5	29.8368	0.10709	132.971	0.477261		102.5	33.6186	0.105887	65.6551	0.20679		102.5	34.2588	0.121486	59.3291	0.210389
103.5	32.2677	0.0989043	75.3381	0.23092		103.5	33.317	0.10613	132.349	0.421591		103.5	30.0942	0.108014	118.693	0.426013		103.5	34.1903	0.107687	60.8542	0.191669		103.5	34.7834	0.123347	54.9232	0.194765
104.5	31.9666	0.0979813	64.8231	0.19869		104.5	33.2133	0.1058	115.569	0.36814		104.5	29.9013	0.107322	107.329	0.385226		104.5	33.7827	0.106403	57.888	0.182327		104.5	34.5488	0.122515	51.3105	0.181954
105.5	32.1424	0.0985201	58.3354	0.178805		105.5	33.7095	0.10738	99.4039	0.316647		105.5	30.6326	0.109946	94.7611	0.340117		105.5	33.7627	0.106341	53.3212	0.167943		105.5	34.6599	0.122909	49.7114	0.176284
106.5	32.032	0.0981818	50.8851	0.155969		106.5	33.0585	0.105307	87.1556	0.277631		106.5	29.8321	0.107073	86.2648	0.309622		106.5	34.3981	0.108342	50.4973	0.159049		106.5	34.3902	0.121952	46.904	0.166328
107.5	32.0018	0.0980893	45.4993	0.139461		107.5	33.1425	0.105574	76.2148	0.242779		107.5	30.3093	0.108786	77.2629	0.277312		107.5	33.7454	0.106286	47.8115	0.150589		107.5	34.6377	0.12283	44.5304	0.157911
108.5	32.1858	0.0986532	41.1825	0.126229		108.5	33.062	0.105318	67.3597	0.214572		108.5	29.8418	0.107108	70.3055	0.25234		108.5	34.2255	0.107798	46.2492	0.145669		108.5	35.0609	0.124331	43.5077	0.154284
109.5	31.6352	0.0969656	38.3625	0.117586		109.5	33.5694	0.106934	60.3323	0.192186		109.5	30.6051	0.109848	64.1997	0.230426		109.5	33.7256	0.106224	43.6842	0.13759		109.5	34.9737	0.124022	41.8392	0.148368
110.5	31.7782	0.0974039	35.6034	0.109129		110.5	33.627	0.107117	53.6546	0.170915		110.5	30.6989	0.110184	58.5161	0.210026		110.5	34.2493	0.107873	41.6813	0.131281		110.5	35.2345	0.124947	39.5993	0.140425
111.5	32.215	0.0987428	32.9693	0.101055		111.5	33.2064	0.105778	49.1365	0.156522		111.5	30.3399	0.108896	53.9599	0.193673		111.5	33.6505	0.105987	39.8661	0.125564		111.5	34.2827	0.121571	39.2298	0.139114
112.5	32.281	0.098945	32.1133	0.0984311		112.5	33.5084	0.10674	44.0803	0.140416		112.5	29.9712	0.107573	49.5869	0.177977		112.5	34.047	0.107236	38.7666	0.122101		112.5	34.6211	0.122771	37.2978	0.132263
113.5	31.6697	0.0970714	30.4013	0.0931837		113.5	32.6596	0.104036	40.2836	0.128322		113.5	29.915	0.107371	46.9144	0.168385		113.5	33.6304	0.105924	37.3746	0.117717		113.5	34.8354	0.123531	37.1278	0.131661
114.5	32.3596	0.099186	29.522	0.0904885		114.5	33.1127	0.105479	38.5957	0.122945		114.5	29.8393	0.107099	43.4267	0.155867		114.5	33.9564	0.106951	36.1532	0.11387		114.5	34.5839	0.122639	36.1256	0.128106
115.5	32.2971	0.0989946	27.7305	0.0849972		115.5	33.1227	0.105511	35.6754	0.113643		115.5	29.9418	0.107467	40.1084	0.143957		115.5	33.3472	0.105032	35.4805	0.111751		115.5	35.1956	0.124808	35.1336	0.124589
116.5	31.807	0.0974922	27.9718	0.085737		116.5	32.5402	0.103655	34.0715	0.108534		116.5	30.3249	0.108842	38.859	0.139473		116.5	34.0705	0.10731	33.6302	0.105923		116.5	34.6734	0.122957	34.6557	0.122894
117.5	31.6357	0.0969673	27.2502	0.0835251		117.5	32.9235	0.104877	32.9363	0.104917		117.5	29.9281	0.107418	37.4538	0.134429		117.5	34.17	0.107624	34.1157	0.107452		117.5	35.0076	0.124142	33.356	0.118285
118.5	31.8161	0.0975202	26.5692	0.0814378		118.5	32.4994	0.103526	31.3911	0.099995		118.5	29.8921	0.107289	35.4292	0.127162		118.5	33.7483	0.106295	32.7563	0.103171		118.5	35.0331	0.124232	32.8572	0.116516
119.5	31.607	0.0968792	25.8868	0.0793461		119.5	33.2597	0.105948	31.083	0.0990137		119.5	31.3	0.112342	34.1724	0.122652		119.5	33.5063	0.105533	32.069	0.101006		119.5	34.7798	0.123334	32.7485	0.116131
120.5	31.8315	0.0975673	25.7449	0.0789111		120.5	32.8955	0.104787	30.3008	0.0965219		120.5	30.8038	0.110561	32.9402	0.118229		120.5	33.6285	0.105918	31.5159	0.0992639		120.5	34.657	0.122899	31.8039	0.112781
121.5	31.7969	0.0974611	25.7202	0.0788354		121.5	33.0546	0.105294	29.6327	0.0943939		121.5	30.1936	0.108371	32.1994	0.11557		121.5	34.3075	0.108057	31.0177	0.0976947		121.5	34.1212	0.120998	32.2285	0.114287
122.5	32.7053	0.100246	25.5699	0.0783748		122.5	32.5244	0.103605	29.3379	0.0934547		122.5	30.4434	0.109267	31.1459	0.111789		122.5	33.6951	0.106128	30.9351	0.0974346		122.5	35.2079	0.124852	31.7097	0.112447
123.5	32.1421	0.0985192	25.3866	0.0778131		123.5	32.7743	0.104401	28.1887	0.0897939		123.5	30.7493	0.110365	29.9645	0.107549		123.5	33.4425	0.105332	30.2827	0.0953797		123.5	35.0749	0.12438	30.9085	0.109606
124.5	31.55	0.0967045	26.1654	0.0802002		124.5	32.72	0.104228	28.1302	0.0896078		124.5	30.9017	0.110913	29.8228	0.10704		124.5	34.2904	0.108003	30.4375	0.0958674		124.5	34.9303	0.123868	30.8334	0.10934
125.5	31.4368	0.0963574	25.4545	0.0780212		125.5	32.6301	0.103942	28.3002	0.0901493		125.5	30.3626	0.108977	29.5086	0.105912		125.5	33.7127	0.106183	29.8066	0.0938804		125.5	34.3764	0.121904	30.3851	0.10775
126.5	32.1256	0.0984687	25.4368	0.0779668		126.5	32.8205	0.104548	28.051	0.0893555		126.5	30.1792	0.108319	28.9393	0.103869		126.5	34.3274	0.108119	29.0277	0.0914272		126.5	35.0291	0.124218	30.3899	0.107767
127.5	31.5897	0.0968262	24.6073	0.0754242		127.5	32.7175	0.10422	28.0013	0.0891972		127.5	30.1813	0.108327	28.7076	0.103037		127.5	34.0129	0.107129	28.5367	0.0898807		127.5	35.1545	0.124663	30.2908	0.107415
128.5	31.8131	0.0975108	25.0729	0.0768515		128.5	32.6099	0.103878	27.3033	0.0869737		128.5	30.4324	0.109228	28.0382	0.100635		128.5	33.2078	0.104593	28.5112	0.0898002		128.5	34.6834	0.122992	29.5172	0.104672
129.5	31.785	0.0974249	24.9241	0.0763953		129.5	32.9141	0.104847	27.4057	0.0872998		129.5	30.5829	0.109768	28.5144	0.102344		129.5	34.086	0.107359	28.2818	0.0890778		129.5	34.9629	0.123983	29.4608	0.104472
130.5	31.8657	0.0976721	24.8141	0.0760581		130.5	33.2205	0.105823	26.9371	0.0858071		130.5	30.9203	0.110979	28.4058	0.101954		130.5	34.0328	0.107191	28.1801	0.0887574		130.5	35.0146	0.124167	29.5437	0.104766
131.5	31.5716	0.0967708	25.0545	0.076795		131.5	32.0488	0.10209	26.9056	0.0857067		131.5	30.2612	0.108614	28.2047	0.101232		131.5	33.9711	0.106997	27.4472	0.0864491		131.5	35.0259	0.124207	28.6345	0.101542
132.5	31.7656	0.0973652	25.0849	0.0768882		132.5	32.8098	0.104514	26.8824	0.085633		132.5	29.9583	0.107526	28.3876	0.101889		132.5	34.2768	0.10796	28.3134	0.0891774		132.5	35.2457	0.124986	29.0853	0.10314
133.5	32.146	0.0985314	24.7084	0.0757342		133.5	32.5125	0.103567	27.2727	0.0868761		133.5	30.3529	0.108942	27.6737	0.0993265		133.5	33.7663	0.106352	27.618	0.086987		133.5	35.2452	0.124984	29.1568	0.103394
134.5	32.8916	0.100817	25.1294	0.0770245		134.5	33.4711	0.106621	26.6253	0.084814		134.5	30.4181	0.109177	27.277	0.0979026		134.5	33.6878	0.106105	26.9427	0.08486		134.5	34.7047	0.123068	28.8957	0.102468
135.5	32.0071	0.0981054	24.9939	0.0766093		135.5	32.7069	0.104187	26.6242	0.0848104		135.5	30.1525	0.108223	28.1198	0.100928		135.5	33.6753	0.106065	27.635	0.0870404		135.5	34.6926	0.123025	28.5109	0.101104
136.5	31.8136	0.0975124	25.0994	0.0769327		136.5	32.3286	0.102981	26.6569	0.0849146		136.5	30.2306	0.108504	27.273	0.0978881		136.5	33.2502	0.104726	27.7039	0.0872574		136.5	34.5272	0.122438	28.0528	0.0994793
137.5	31.2247	0.0957073	24.6897	0.0756768		137.5	32.5415	0.10366	26.9706	0.0859138		137.5	30.4919	0.109442	27.4939	0.0986813		137.5	33.3749	0.105119	27.338	0.0861052		137.5	34.7824	0.123343	28.7667	0.102011
138.5	31.9015	0.097782	24.7095	0.0757375		138.5	32.5963	0.103834	26.5102	0.0844471		138.5	29.6568	0.106444	27.414	0.0983944		138.5	32.9707	0.103846	27.0193	0.0851012		138.5	35.2091	0.124857	28.4732	0.10097
139.5	31.9137	0.0978192	24.3763	0.0747164		139.5	33.0632	0.105322	26.3665	0.0839894		139.5	30.2869	0.108706	27.8869	0.100092		139.5	33.4827	0.105459	26.8533	0.0845784		139.5	35.1945	0.124805	28.1193	0.0997152
140.5	32.367	0.0992086	24.8442	0.0761504		140.5	32.271	0.102798	26.7012	0.0850555		140.5	29.816	0.107015	27.351	0.0981682		140.5	32.99	0.103907	27.1482	0.0855074		140.5	34.7596	0.123263	28.3406	0.1005
141.5	31.4232	0.0963158	24.6343	0.0755069		141.5	33.1761	0.105681	26.2912	0.0837495		141.5	29.6876	0.106555	27.4643	0.0985748		141.5	33.4809	0.105453	27.1835	0.0856185		141.5	35.0143	0.124166	28.3855	0.100659
142.5	31.6736	0.0970833	24.3604	0.0746677		142.5	33.0359	0.105235	26.079	0.0830736		142.5	30.2603	0.10861	26.8969	0.0965382		142.5	33.6266	0.105912	26.7353	0.0842069		142.5	34.4125	0.122032	28.469	0.100955
143.5	31.9587	0.0979573	24.2331	0.0742775		143.5	33.6157	0.107082	26.825	0.08545		143.5	30.5484	0.109644	27.1895	0.0975884		143.5	33.0945	0.104236	26.5168	0.0835186		143.5	34.7696	0.123298	28.0225	0.0993719
144.5	32.2577	0.0988736	24.7662	0.0759114		144.5	31.8461	0.101445	26.6919	0.085026		144.5	30.3413	0.108901	26.9463	0.0967158		144.5	32.8003	0.103309	26.8149	0.0844576		144.5	35.0355	0.124241	27.504	0.0975331
145.5	31.7732	0.0973888	24.5248	0.0751715		145.5	33.0228	0.105193	26.6878	0.085013		145.5	30.5245	0.109559	26.4922	0.0950857		145.5	32.6368	0.102795	27.2469	0.0858183		145.5	35.4467	0.125699	27.8571	0.0987853
146.5	32.2554	0.0988665	24.5014	0.0750998		146.5	32.5749	0.103766	26.1603	0.0833327		146.5	30.5992	0.109827	26.7642	0.096062		146.5	32.7464	0.10314	26.9322	0.0848271		146.5	35.4701	0.125782	27.9878	0.0992488
147.5	32.1345	0.0984962	25.1845	0.0771934		147.5	32.7308	0.104263	25.8222	0.0822555		147.5	30.2837	0.108694	26.6081	0.0955016		147.5	32.5642	0.102566	26.516	0.0835161		147.5	34.5197	0.122412	28.0839	0.0995893
148.5	31.9467	0.0979205	23.8815	0.0731996		148.5	32.8862	0.104758	26.1232	0.0832143		148.5	30.036	0.107805	26.5169	0.0951743		148.5	32.7503	0.103152	26.1745	0.0824406		148.5	34.8225	0.123486	27.3462	0.0969736
149.5	31.7085	0.0971905	24.2245	0.0742509		149.5	32.5442	0.103668	25.9882	0.0827846		149.5	30.0614	0.107896	26.8579	0.0963984		149.5	32.7359	0.103107	26.1479	0.0823566		149.5	35.1462	0.124633	27.9437	0.0990922
150.5	31.8452	0.0976092	24.8718	0.0762349		150.5	32.2514	0.102736	26.2071	0.0834817		150.5	30.627	0.109926	27.0704	0.0971609		150.5	32.7894	0.103275	26.3305	0.0829317		150.5	34.7073	0.123077	27.6874	0.0981835
151.5	30.8669	0.0946106	25.1357	0.0770438		151.5	32.7262	0.104248	25.6377	0.0816679		151.5	30.6506	0.110011	27.2521	0.0978131		151.5	32.3916	0.102022	26.1499	0.0823628		151.5	34.7294	0.123155	27.8765	0.0988539
152.5	31.9602	0.0979618	24.6083	0.0754273		152.5	32.6993	0.104162	26.437	0.084214		152.5	30.3756	0.109024	26.5881	0.09543		152.5	32.8012	0.103312	26.3883	0.0831138		152.5	35.0706	0.124365	27.617	0.0979339
153.5	31.6612	0.0970452	24.329	0.0745712		153.5	32.5417	0.10366	26.1482	0.0832942		153.5	30.1589	0.108246	27.0434	0.0970641		153.5	32.4224	0.102119	26.5277	0.0835528		153.5	35.4084	0.125563	27.696	0.098214
154.5	31.4863	0.0965094	24.8013	0.0760189		154.5	32.5101	0.10356	26.1251	0.0832205		154.5	30.2137	0.108443	26.986	0.096858		154.5	32.7155	0.103042	26.2745	0.0827556		154.5	35.3327	0.125295	27.4453	0.0973248
155.5	31.7214	0.0972299	24.632	0.0755001		155.5	33.2302	0.105854	25.8752	0.0824243		155.5	30.6487	0.110004	26.6733	0.095736		155.5	32.6221	0.102748	26.4395	0.0832752		155.5	34.8662	0.123641	27.3828	0.0971033
156.5	31.7917	0.0974454	24.6892	0.0756754		156.5	32.2909	0.102861	25.5456	0.0813745		156.5	30.3726	0.109013	26.8456	0.0963541		156.5	32.4128	0.102089	26.3043	0.0828493		156.5	34.9321	0.123874	27.5551	0.0977144
157.5	31.8567	0.0976445	24.8981	0.0763157		157.5	31.8788	0.101549	25.7322	0.0819688		157.5	30.3868	0.109064	27.0409	0.0970553		157.5	32.8343	0.103416	26.068	0.082105		157.5	34.9068	0.123785	27.3074	0.096836
158.5	31.2275	0.0957161	23.895	0.073241		158.5	32.5535	0.103698	26.3307	0.0838755		158.5	30.4531	0.109302	26.3349	0.0945212		158.5	32.2763	0.101659	25.8413	0.081391		158.5	35.1537	0.12466	27.1593	0.0963107
159.5	31.5888	0.0968233	24.5357	0.0752049		159.5	32.0104	0.101968	26.0168	0.0828755		159.5	29.981	0.107608	26.6838	0.0957735		159.5	32.5984	0.102674	26.1111	0.0822407		159.5	35.4629	0.125756	27.6675	0.0981128
160.5	31.8268	0.0975528	24.463	0.0749821		160.5	31.876	0.10154	25.624	0.0816244		160.5	30.9452	0.111068	26.6307	0.0955829		160.5	32.8382	0.103429	26.2434	0.0826575		160.5	35.239	0.124963	27.3426	0.0969609
161.5	31.6099	0.0968881	24.6716	0.0756215		161.5	32.2241	0.102649	26.2594	0.0836482		161.5	30.231	0.108505	26.7796	0.0961173		161.5	32.7079	0.103018	26.0752	0.0821279		161.5	34.8303	0.123513	27.4763	0.0974349
162.5	31.3353	0.0960465	24.3154	0.0745295		162.5	32.4188	0.103269	26.1469	0.0832899		162.5	30.4469	0.10928	26.5412	0.0952618		162.5	32.1549	0.101277	25.7422	0.0810788		162.5	35.6097	0.126277	27.1289	0.0962027
163.5	31.5657	0.0967526	24.3168	0.0745338		163.5	32.4255	0.10329	26.2671	0.0836727		163.5	30.5949	0.109811	27.1088	0.0972988		163.5	32.2021	0.101425	25.8805	0.0815146		163.5	35.1922	0.124796	27.1407	0.0962446
164.5	31.7541	0.0973301	24.5414	0.0752222		164.5	32.5503	0.103688	26.0643	0.0830268		164.5	30.5838	0.109772	26.8518	0.0963765		164.5	31.8441	0.100298	25.809	0.0812892		164.5	34.8387	0.123543	26.6758	0.0945962
165.5	31.663	0.0970509	24.4288	0.0748773		165.5	32.023	0.102008	25.8844	0.0824539		165.5	30.5038	0.109484	26.5158	0.0951706		165.5	32.1789	0.101352	25.7991	0.0812579		165.5	34.6729	0.122955	27.3629	0.0970327
166.5	32.0524	0.0982445	24.4706	0.0750053		166.5	32.7446	0.104307	26.2839	0.0837264		166.5	29.5354	0.106008	26.5808	0.0954036		166.5	32.4163	0.1021	26.1078	0.0822303		166.5	35.1195	0.124539	27.4125	0.0972086
167.5	31.7872	0.0974315	24.4108	0.0748221		167.5	32.2959	0.102877	26.0908	0.0831112		167.5	30.2557	0.108594	26.7202	0.0959041		167.5	32.5956	0.102665	25.8119	0.0812985		167.5	35.6344	0.126365	27.575	0.0977849
168.5	31.4812	0.0964937	24.8168	0.0760665		168.5	31.6272	0.100747	25.9222	0.0825743		168.5	29.5787	0.106164	26.5213	0.0951904		168.5	31.4861	0.09917	25.6184	0.0806889		168.5	35.9121	0.127349	26.9734	0.0956515
169.5	31.9678	0.097985	24.3371	0.0745962		169.5	32.2355	0.102685	26.0965	0.0831294		169.5	30.2617	0.108615	26.2507	0.0942189		169.5	32.1419	0.101236	25.9281	0.0816645		169.5	35.7322	0.126711	27.2855	0.0967582
170.5	32.3229	0.0990734	24.4034	0.0747992		170.5	31.9448	0.101759	26.037	0.0829399		170.5	30.8068	0.110572	26.7684	0.096077		170.5	32.3629	0.101932	26.0592	0.0820774		170.5	35.0676	0.124355	27.4562	0.0973635
171.5	32.0804	0.0983304	23.8421	0.073079		171.5	31.5915	0.100634	25.7376	0.0819862		171.5	30.0258	0.107769	26.6548	0.0956695		171.5	32.1965	0.101408	26.2019	0.0825266		171.5	35.1504	0.124648	26.8729	0.095295
172.5	31.2909	0.0959102	23.804	0.0729621		172.5	31.5663	0.100553	25.4892	0.0811949		172.5	29.8424	0.10711	26.6825	0.0957687		172.5	31.8963	0.100462	24.7828	0.0780571		172.5	36.0296	0.127766	26.1717	0.0928085
173.5	32.0089	0.098111	24.1695	0.0740823		173.5	32.0212	0.102002	25.4177	0.0809672		173.5	29.5615	0.106102	26.7894	0.0961525		173.5	31.4372	0.0990162	25.4907	0.0802866		173.5	36.1985	0.128365	26.6301	0.0944342
174.5	31.8209	0.0975348	24.106	0.0738878		174.5	31.9979	0.101928	25.5602	0.081421		174.5	30.0838	0.107977	26.6188	0.0955402		174.5	31.8387	0.100281	25.3031	0.0796957		174.5	35.0243	0.124201	27.1886	0.0964146
175.5	31.3846	0.0961976	24.0739	0.0737894		175.5	32.581	0.103786	25.3711	0.0808188		175.5	30.0835	0.107976	26.0386	0.0934577		175.5	31.9698	0.100694	26.3363	0.08295		175.5	35.0962	0.124456	27.6601	0.0980865
176.5	32.1196	0.0984502	24.5418	0.0752234		176.5	31.9891	0.1019	25.6791	0.0817999		176.5	30.4351	0.109238	26.8118	0.096233		176.5	31.7067	0.0998651	26.349	0.0829902		176.5	35.8829	0.127246	27.9945	0.0992723
177.5	31.4108	0.0962778	24.1181	0.0739248		177.5	31.885	0.101569	24.7541	0.0788533		177.5	29.8807	0.107248	27.2324	0.0977427		177.5	32.861	0.103501	25.9034	0.0815865		177.5	35.7953	0.126935	27.7391	0.0983669
178.5	31.2423	0.0957613	24.8722	0.0762363		178.5	32.2279	0.102661	24.7198	0.0787439		178.5	29.8813	0.10725	26.3481	0.0945686		178.5	32.2878	0.101695	26.1157	0.0822552		178.5	36.4187	0.129146	27.4195	0.0972332
179.5	31.7012	0.097168	24.1133	0.0739102		179.5	32.0935	0.102233	25.4631	0.0811117		179.5	29.3175	0.105226	26.9619	0.0967715		179.5	31.3149	0.0986308	26.2026	0.0825289		179.5	35.8408	0.127097	28.2453	0.100162
180.5	31.9831	0.0980321	24.4724	0.0750109		180.5	32.2418	0.102705	26.4979	0.0844079		180.5	29.7601	0.106815	25.3269	0.0909032		180.5	31.8552	0.100333	25.969	0.0817932		180.5	36.1487	0.128189	26.6364	0.0944563
181.5	31.2604	0.0958168	24.8715	0.076234		181.5	31.0418	0.0988825	26.1805	0.0833968		181.5	29.666	0.106477	26.9773	0.096827		181.5	32.3187	0.101793	26.6811	0.0840361		181.5	36.1751	0.128282	26.944	0.0955473
182.5	31.8722	0.097692	23.6804	0.0725832		182.5	31.8264	0.101382	25.7897	0.0821522		182.5	30.8068	0.110572	26.6656	0.0957083		182.5	31.6453	0.0996717	25.866	0.0814687		182.5	36.1798	0.128299	27.7941	0.0985618
183.5	32.0381	0.0982006	24.7785	0.0759492		183.5	32.0037	0.101947	26.5224	0.0844862		183.5	30.2185	0.10846	26.9932	0.0968841		183.5	31.9283	0.100563	26.0976	0.0821984		183.5	35.8024	0.12696	28.2279	0.1001
184.5	32.364	0.0991995	24.4646	0.074987		184.5	32.7036	0.104176	26.0403	0.0829505		184.5	29.8395	0.1071	26.7971	0.0961802		184.5	32.3782	0.10198	25.6223	0.0807014		184.5	36.2337	0.12849	27.2306	0.0965636
185.5	32.0392	0.098204	24.1769	0.0741051		185.5	31.9257	0.101698	25.2929	0.0805697		185.5	30.7647	0.110421	26.3747	0.0946639		185.5	31.6696	0.099748	25.5632	0.080515		185.5	37.0293	0.131311	27.8825	0.0988753
186.5	32.2494	0.0988483	25.1486	0.0770833		186.5	31.5225	0.100414	26.3296	0.0838719		186.5	30.6679	0.110073	27.4444	0.0985034		186.5	32.2151	0.101466	25.568	0.0805302		186.5	36.2391	0.128509	26.985	0.0956925
187.5	32.3948	0.0992938	23.8164	0.073		187.5	31.9261	0.101699	25.9442	0.0826442		187.5	30.5065	0.109494	27.0281	0.0970094		187.5	31.109	0.0979825	25.7362	0.0810601		187.5	36.8219	0.130575	26.9598	0.0956032
188.5	31.8603	0.0976555	24.7438	0.0758427		188.5	31.8289	0.10139	25.7886	0.0821484		188.5	30.6071	0.109855	26.3674	0.0946378		188.5	31.6117	0.0995657	26.2161	0.0825714		188.5	36.742	0.130292	26.9295	0.0954959
189.5	32.1041	0.0984028	24.2088	0.0742029		189.5	31.9024	0.101624	25.5778	0.081477		189.5	30.7316	0.110302	26.2611	0.0942563		189.5	31.3423	0.0987173	26.2804	0.082774		189.5	36.0067	0.127685	27.4874	0.0974742
190.5	32.207	0.0987182	24.1182	0.073925		190.5	32.477	0.103454	25.9617	0.0827001		190.5	30.6937	0.110166	27.2423	0.097778		190.5	32.4091	0.102077	26.2493	0.082676		190.5	36.183	0.12831	27.3386	0.0969464
191.5	32.3606	0.099189	24.1932	0.0741552		191.5	32.323	0.102964	25.4795	0.081164		191.5	31.0978	0.111616	26.5219	0.0951923		191.5	31.953	0.100641	26.0553	0.082065		191.5	36.6762	0.130059	27.7074	0.0982542
192.5	33.1288	0.101544	24.4158	0.0748372		192.5	31.8061	0.101317	25.8248	0.0822638		192.5	31.4483	0.112874	26.6132	0.0955199		192.5	32.0355	0.1009	26.602	0.0837871		192.5	36.5511	0.129615	27.2298	0.0965607
193.5	32.5456	0.099756	23.7987	0.072946		193.5	31.9142	0.101661	26.1871	0.0834181		193.5	30.9578	0.111114	27.1926	0.0975998		193.5	32.5694	0.102582	26.456	0.0833271		193.5	36.9544	0.131046	27.3503	0.096988
194.5	32.4802	0.0995556	24.7724	0.0759304		194.5	32.5957	0.103832	25.9807	0.0827605		194.5	31.3618	0.112564	27.1411	0.0974149		194.5	32.526	0.102446	26.4313	0.0832492		194.5	37.0764	0.131478	27.244	0.0966109
195.5	32.6241	0.0999966	24.3207	0.0745459		195.5	32.2291	0.102665	25.6494	0.0817051		195.5	31.3902	0.112666	27.493	0.0986777		195.5	31.7129	0.0998843	26.1725	0.0824341		195.5	37.241	0.132062	27.6348	0.0979967
196.5	32.3017	0.0990084	23.8925	0.0732334		196.5	32.0974	0.102245	25.6616	0.081744		196.5	31.1957	0.111967	27.1228	0.0973492		196.5	31.9413	0.100604	26.5045	0.0834797		196.5	36.458	0.129285	27.5701	0.0977674
197.5	32.1188	0.0984479	24.7062	0.0757273		197.5	32.7403	0.104293	25.979	0.082755		197.5	31.3286	0.112445	26.991	0.0968761		197.5	31.8316	0.100258	26.135	0.0823159		197.5	37.5067	0.133004	27.3388	0.0969471
198.5	32.5284	0.0997033	24.4216	0.0748552		198.5	31.7327	0.101083	25.9547	0.0826777		198.5	31.7022	0.113785	26.97	0.0968006		198.5	31.6115	0.0995649	26.5162	0.0835167		198.5	37.1585	0.131769	27.6337	0.0979931
199.5	32.1397	0.098512	24.5627	0.0752874		199.5	31.5708	0.100568	25.8785	0.0824348		199.5	31.3239	0.112428	26.5397	0.0952562		199.5	32.1203	0.101168	26.2547	0.0826929		199.5	36.8193	0.130566	27.9588	0.0991457
200.5	32.5554	0.0997863	24.2185	0.0742325		200.5	32.2622	0.10277	25.7662	0.0820773		200.5	31.4461	0.112866	26.7679	0.0960752		200.5	31.9179	0.10053	26.7122	0.0841341		200.5	37.2522	0.132102	27.7878	0.0985395
201.5	32.7588	0.10041	24.3007	0.0744847		201.5	31.9945	0.101917	25.7709	0.0820921		201.5	30.8302	0.110656	26.6867	0.095784		201.5	31.6645	0.0997321	26.7019	0.0841017		201.5	37.0454	0.131368	27.8617	0.0988015
202.5	32.6068	0.0999438	24.4717	0.0750088		202.5	32.0719	0.102164	26.8744	0.0856073		202.5	31.3467	0.112509	27.0151	0.0969627		202.5	31.8888	0.100438	26.7368	0.0842114		202.5	37.413	0.132672	28.1797	0.0999291
203.5	32.5735	0.0998416	24.2414	0.0743027		203.5	31.9156	0.101666	25.8046	0.0821994		203.5	31.5129	0.113106	27.14	0.0974108		203.5	32.1134	0.101146	27.0572	0.0852208		203.5	36.9433	0.131006	28.0822	0.0995835
204.5	32.1345	0.0984959	24.6747	0.0756308		204.5	32.1093	0.102283	25.1644	0.0801602		204.5	31.6158	0.113475	26.9596	0.0967633		204.5	31.6095	0.0995588	26.1288	0.0822967		204.5	36.7703	0.130393	28.1597	0.0998584
205.5	33.484	0.102633	24.3979	0.0747824		205.5	31.5806	0.100599	25.969	0.0827233		205.5	31.5068	0.113084	27.2842	0.0979284		205.5	31.744	0.0999824	26.6211	0.0838472		205.5	37.7234	0.133773	27.7489	0.0984014
206.5	32.1754	0.0986214	24.7688	0.0759194		206.5	31.8081	0.101323	25.8273	0.0822717		206.5	31.3339	0.112464	27.1146	0.0973199		206.5	32.2479	0.10157	26.6416	0.0839117		206.5	37.6433	0.133488	27.6347	0.0979966
207.5	32.5135	0.0996578	24.2839	0.0744331		207.5	31.4438	0.100163	25.6162	0.0815995		207.5	30.9756	0.111177	27.5873	0.0990162		207.5	31.6587	0.0997136	27.004	0.0850529		207.5	37.183	0.131856	27.7899	0.098547
208.5	33.3109	0.102102	24.7865	0.0759736		208.5	32.3979	0.103202	25.4549	0.0810856		208.5	31.347	0.112511	26.9352	0.096676		208.5	31.9921	0.100764	26.5916	0.0837542		208.5	37.5173	0.133042	27.7878	0.0985395
209.5	32.6363	0.100034	25.1757	0.0771664		209.5	31.9447	0.101759	25.7926	0.0821613		209.5	31.6112	0.113459	27.198	0.0976192		209.5	32.6267	0.102763	26.3242	0.0829119		209.5	37.9212	0.134474	28.5324	0.10118
210.5	32.5395	0.0997375	24.6106	0.0754345		210.5	32.0202	0.101999	26.3847	0.0840475		210.5	31.9251	0.114586	26.9121	0.0965927		210.5	31.6946	0.0998269	26.5599	0.0836544		210.5	36.76	0.130356	28.1026	0.0996557
211.5	32.2203	0.098759	24.597	0.0753928		211.5	32.3549	0.103065	25.9463	0.082651		211.5	31.3196	0.112412	26.4564	0.0949574		211.5	32.1256	0.101184	27.05	0.0851979		211.5	37.4326	0.132741	28.7924	0.102102
212.5	32.7202	0.100291	24.8134	0.076056		212.5	32.0769	0.10218	25.8383	0.082307		212.5	31.649	0.113595	26.7422	0.0959829		212.5	32.2113	0.101454	26.7717	0.0843214		212.5	37.406	0.132647	28.4958	0.10105
213.5	32.8924	0.100819	24.6643	0.0755989		213.5	32.6789	0.104097	26.0025	0.0828299		213.5	31.3957	0.112685	27.1218	0.0973456		213.5	31.996	0.100776	27.0751	0.085277		213.5	37.8809	0.134331	28.6391	0.101558
214.5	32.2402	0.0988201	24.6659	0.075604		214.5	32.2999	0.10289	26.2672	0.083673		214.5	31.2577	0.11219	26.7192	0.0959005		214.5	31.9546	0.100646	26.868	0.0846249		214.5	37.9482	0.13457	28.5403	0.101208
215.5	32.5879	0.0998859	24.8017	0.07602		215.5	32.3011	0.102894	26.131	0.0832393		215.5	32.0514	0.115039	27.3703	0.0982374		215.5	32.3923	0.102024	27.3362	0.0860996		215.5	38.2623	0.135684	28.7368	0.101905
216.5	32.1332	0.0984919	24.8893	0.0762885		216.5	32.5929	0.103823	25.9184	0.082562		216.5	32.2443	0.115731	26.3057	0.0944164		216.5	32.2998	0.101733	27.4747	0.0865355		216.5	37.3908	0.132593	28.6975	0.101765
217.5	32.3986	0.0993057	24.7097	0.075738		217.5	32.4516	0.103373	25.6549	0.0817226		217.5	31.2556	0.112183	27.2753	0.0978966		217.5	31.837	0.100275	28.0055	0.0882074		217.5	37.6232	0.133417	29.1834	0.103488
218.5	32.2826	0.0989499	24.4283	0.0748758		218.5	32.85	0.104642	26.215	0.0835068		218.5	31.3884	0.112659	27.1282	0.0973685		218.5	32.5096	0.102394	27.9427	0.0880097		218.5	38.1602	0.135322	29.9659	0.106263
219.5	32.3217	0.0990698	24.6173	0.075455		219.5	32.8263	0.104567	25.9508	0.0826652		219.5	31.8273	0.114235	26.884	0.0964919		219.5	32.0287	0.100879	27.2642	0.0858726		219.5	38.1083	0.135138	29.939	0.106168
220.5	32.5463	0.0997582	24.976	0.0765545		220.5	32.4877	0.103488	26.6608	0.084927		220.5	31.7822	0.114073	27.3153	0.0980402		220.5	32.341	0.101863	28.184	0.0887696		220.5	37.3875	0.132581	30.0217	0.106461
221.5	32.5227	0.0996861	24.758	0.0758862		221.5	31.8174	0.101353	26.2641	0.0836634		221.5	32.4169	0.116351	27.799	0.0997763		221.5	32.0364	0.100903	28.5478	0.0899154		221.5	37.5868	0.133288	30.434	0.107923
222.5	32.6284	0.10001	24.5286	0.0751832		222.5	32.1952	0.102556	26.0124	0.0828616		222.5	32.6928	0.117341	27.4003	0.0983452		222.5	32.5284	0.102453	28.1023	0.0885124		222.5	37.6109	0.133374	30.535	0.108281
223.5	32.7921	0.100512	24.5872	0.0753628		223.5	32.3857	0.103163	26.3667	0.0839901		223.5	32.0722	0.115114	27.0873	0.0972217		223.5	32.7703	0.103215	28.6337	0.090186		223.5	38.0115	0.134794	31.582	0.111994
224.5	33.0179	0.101204	25.2176	0.077295		224.5	32.4898	0.103495	26.9093	0.0857185		224.5	31.7308	0.113888	27.6772	0.0993389		224.5	31.709	0.0998723	29.0148	0.0913863		224.5	38.4372	0.136304	31.7796	0.112695
225.5	32.9525	0.101003	24.9846	0.0765808		225.5	32.8665	0.104695	26.477	0.0843415		225.5	32.0643	0.115085	27.4769	0.09862		225.5	32.1975	0.101411	29.5724	0.0931425		225.5	38.3529	0.136005	31.274	0.110902
226.5	32.631	0.100018	24.8187	0.0760723		226.5	32.4597	0.103399	26.5671	0.0846285		226.5	31.4755	0.112972	27.4905	0.0986688		226.5	32.9973	0.10393	30.1925	0.0950958		226.5	38.1263	0.135201	32.8063	0.116336
227.5	32.5418	0.0997445	25.0527	0.0767896		227.5	32.5373	0.103646	26.6517	0.0848981		227.5	31.9054	0.114515	28.2765	0.10149		227.5	32.1193	0.101164	30.5098	0.0960952		227.5	38.139	0.135246	33.1333	0.117495
228.5	32.6461	0.100064	24.5664	0.0752988		228.5	32.5164	0.10358	26.0673	0.0830365		228.5	31.7454	0.113941	28.3978	0.101925		228.5	32.3903	0.102018	30.8517	0.0971718		228.5	38.4527	0.136359	33.533	0.118913
229.5	32.2669	0.0989019	25.2663	0.0774443		229.5	32.7773	0.104411	26.9883	0.0859701		229.5	31.8521	0.114324	27.9478	0.10031		229.5	31.9829	0.100735	32.1832	0.101366		229.5	37.9879	0.13471	34.3534	0.121822
230.5	32.2331	0.0987982	25.4144	0.0778981		230.5	33.1524	0.105606	27.0898	0.0862935		230.5	31.5173	0.113122	28.1488	0.101032		230.5	32.3855	0.102003	32.3766	0.101975		230.5	38.1304	0.135216	35.2322	0.124938
231.5	32.5434	0.0997493	25.6214	0.0785327		231.5	32.7008	0.104167	27.764	0.0884412		231.5	32.3176	0.115994	28.6542	0.102846		231.5	33.0262	0.104021	33.2718	0.104794		231.5	37.4419	0.132774	35.7224	0.126677
232.5	32.1904	0.0986673	26.1189	0.0800576		232.5	32.7086	0.104192	27.4547	0.0874558		232.5	31.1786	0.111906	28.9846	0.104032		232.5	32.278	0.101664	34.5428	0.108798		232.5	37.6768	0.133607	37.0005	0.131209
233.5	32.158	0.0985679	26.2616	0.080495		233.5	32.1933	0.102551	27.0209	0.0860741		233.5	31.9571	0.1147	29.0635	0.104315		233.5	32.3579	0.101916	35.4757	0.111736		233.5	37.5054	0.133	37.9176	0.134461
234.5	32.2428	0.098828	25.9335	0.0794892		234.5	32.1518	0.102418	27.2125	0.0866843		234.5	32.341	0.116078	29.156	0.104647		234.5	32.4309	0.102146	36.2452	0.11416		234.5	36.9432	0.131006	39.9218	0.141568
235.5	32.4346	0.0994159	26.3212	0.0806775		235.5	32.3923	0.103184	27.406	0.0873006		235.5	31.4482	0.112874	29.5462	0.106047		235.5	32.5485	0.102516	37.7483	0.118894		235.5	37.2721	0.132172	40.9161	0.145094
236.5	32.3458	0.0991438	25.9944	0.0796761		236.5	32.9497	0.10496	27.6074	0.0879423		236.5	31.5061	0.113082	29.9634	0.107545		236.5	32.5051	0.10238	39.008	0.122862		236.5	37.4053	0.132645	42.6816	0.151355
237.5	31.589	0.096824	26.7885	0.08211		237.5	33.0299	0.105216	28.3004	0.0901498		237.5	32.4395	0.116432	31.1048	0.111641		237.5	32.4939	0.102344	40.1461	0.126446		237.5	37.5182	0.133045	44.7828	0.158806
238.5	32.0846	0.098343	27.4631	0.0841775		238.5	32.8146	0.10453	27.9046	0.088889		238.5	32.0679	0.115098	31.3253	0.112433		238.5	32.696	0.102981	43.0469	0.135582		238.5	37.6696	0.133582	46.9312	0.166425
239.5	32.913	0.100882	27.9985	0.0858187		239.5	32.5787	0.103778	28.7736	0.0916572		239.5	31.2895	0.112304	32.0246	0.114943		239.5	32.6183	0.102736	44.3375	0.139648		239.5	36.7553	0.130339	48.9655	0.173638
240.5	32.2805	0.0989435	28.4247	0.087125		240.5	32.9885	0.105084	28.538	0.0909067		240.5	31.3127	0.112388	33.4515	0.120064		240.5	32.6512	0.10284	46.4726	0.146372		240.5	36.5218	0.129511	51.267	0.1818
241.5	31.8992	0.0977747	29.3266	0.0898895		241.5	32.5893	0.103812	29.3077	0.0933585		241.5	31.3533	0.112533	33.4438	0.120037		241.5	33.0271	0.104024	49.6562	0.1564		241.5	37.1202	0.131634	54.6961	0.19396
242.5	32.0529	0.098246	29.3953	0.0901002		242.5	32.6229	0.103919	30.4093	0.0968675		242.5	31.916	0.114553	35.3866	0.12701		242.5	32.7755	0.103231	52.349	0.164881		242.5	37.6	0.133335	58.2956	0.206724
243.5	31.3747	0.0961672	30.5399	0.0936085		243.5	32.9641	0.105006	30.2545	0.0963747		243.5	31.7143	0.113829	36.5918	0.131335		243.5	32.9269	0.103708	56.6342	0.178378		243.5	36.7934	0.130475	62.1737	0.220477
244.5	32.2026	0.0987046	32.1681	0.0985992		244.5	32.749	0.104321	31.4698	0.100246		244.5	31.6831	0.113717	38.9919	0.13995		244.5	32.1229	0.101176	59.6841	0.187984		244.5	37.0654	0.131439	66.9198	0.237307
245.5	32.1405	0.0985143	33.2328	0.101862		245.5	33.0563	0.1053	32.7058	0.104183		245.5	31.8151	0.114191	40.7059	0.146102		245.5	33.0124	0.103977	63.9845	0.201529		245.5	36.7346	0.130266	71.7994	0.254611
246.5	31.7665	0.097368	34.84	0.106789		246.5	33.0151	0.105168	34.1723	0.108854		246.5	31.4006	0.112703	43.4201	0.155843		246.5	33.1067	0.104275	68.788	0.216658		246.5	37.0278	0.131306	76.9654	0.27293
247.5	31.7705	0.0973803	36.9927	0.113387		247.5	33.2031	0.105767	34.4126	0.10962		247.5	31.2985	0.112337	44.8	0.160796		247.5	32.847	0.103456	75.274	0.237087		247.5	36.4986	0.129429	84.3425	0.29909
248.5	31.8672	0.0976767	39.9675	0.122505		248.5	33.2616	0.105953	36.3282	0.115722		248.5	31.428	0.112801	48.7568	0.174998		248.5	32.7175	0.103048	81.4317	0.256481		248.5	36.307	0.12875	92.5453	0.328179
249.5	31.678	0.0970969	42.683	0.130829		249.5	32.8186	0.104542	39.1928	0.124847		249.5	31.5044	0.113075	52.1542	0.187192		249.5	32.6143	0.102723	89.966	0.283361		249.5	36.3272	0.128821	101.229	0.358972
250.5	32.051	0.09824	46.5086	0.142554		250.5	33.0828	0.105384	41.0256	0.130686		250.5	30.9105	0.110944	57.6078	0.206766		250.5	32.7155	0.103042	99.2314	0.312544		250.5	36.72	0.130214	112.77	0.399899
251.5	31.4325	0.0963444	51.0391	0.156441		251.5	32.8568	0.104664	44.3325	0.14122		251.5	31.5591	0.113272	62.1542	0.223084		251.5	32.8625	0.103505	110.035	0.346573		251.5	35.5546	0.126082	123.21	0.43692
252.5	31.5549	0.0967195	57.7539	0.177023		252.5	32.6564	0.104026	47.9905	0.152872		252.5	30.8993	0.110904	67.5644	0.242502		252.5	33.0245	0.104016	123.195	0.388022		252.5	35.975	0.127572	136.495	0.484029
253.5	31.5759	0.0967838	62.9331	0.192897		253.5	33.2157	0.105807	52.0003	0.165645		253.5	30.5373	0.109604	74.4148	0.267089		253.5	32.3007	0.101736	136.441	0.42974		253.5	36.3271	0.128821	152.248	0.539892
254.5	32.0283	0.0981705	71.0199	0.217684		254.5	33.4385	0.106517	57.4213	0.182913		254.5	30.7293	0.110294	83.2859	0.29893		254.5	32.9236	0.103698	152.504	0.480333		254.5	36.2375	0.128503	168.078	0.596029
255.5	31.5514	0.0967087	79.7103	0.244321		255.5	33.4632	0.106596	63.0211	0.200751		255.5	31.3914	0.11267	92.0166	0.330266		255.5	32.476	0.102288	171.298	0.539528		255.5	36.5617	0.129653	187.526	0.664994
256.5	31.6019	0.0968634	90.7715	0.278225		256.5	33.7377	0.10747	69.9409	0.222794		256.5	31.5924	0.113391	101.925	0.365831		256.5	33.4039	0.10521	191.703	0.603797		256.5	35.8936	0.127284	203.272	0.720832
257.5	31.5796	0.0967953	104.878	0.321462		257.5	34.0053	0.108323	79.0409	0.251782		257.5	31.0883	0.111582	113.775	0.40836		257.5	33.2172	0.104623	212.264	0.668557		257.5	36.0066	0.127684	223.844	0.793784
258.5	31.8034	0.0974812	119.474	0.366203		258.5	33.1931	0.105735	87.7339	0.279473		258.5	31.0574	0.111471	126.393	0.453648		258.5	33.6732	0.106059	234.74	0.739349		258.5	35.9333	0.127425	241.911	0.857851
259.5	31.8251	0.0975476	138.052	0.423147		259.5	33.0888	0.105403	100.192	0.319158		259.5	31.2663	0.112221	141.002	0.506084		259.5	33.2095	0.104598	253.777	0.799308		259.5	35.6656	0.126475	258.452	0.916506
260.5	31.7754	0.0973953	157.53	0.482849		260.5	33.3508	0.106238	113.145	0.36042		260.5	30.6327	0.109947	153.932	0.552491		260.5	33.721	0.106209	274.836	0.865636		260.5	34.8553	0.123602	269.301	0.954981
261.5	32.1004	0.0983917	177.246	0.543279		261.5	32.8724	0.104714	128.612	0.40969		261.5	30.6223	0.109909	169.189	0.607254		261.5	33.1436	0.104391	291.342	0.917625		261.5	35.2407	0.124968	276.551	0.980688
262.5	31.7501	0.0973179	203.493	0.62373		262.5	33.7704	0.107574	144.81	0.461285		262.5	30.3285	0.108855	186.448	0.669198		262.5	33.3156	0.104932	306.346	0.964882		262.5	35.4728	0.125792	281.637	0.998726
263.5	31.7732	0.0973886	224.61	0.688457		263.5	33.7088	0.107378	163.196	0.519856		263.5	31.0584	0.111475	203.145	0.729129		263.5	33.4472	0.105347	313.706	0.988064		263.5	35.473	0.125792	281.997	1
264.5	31.8902	0.0977472	246.216	0.754681		264.5	33.7049	0.107366	182.959	0.582808		264.5	31.3827	0.112639	219.178	0.786675		264.5	33.499	0.10551	317.496	1		264.5	36.0176	0.127723	272.059	0.964759
265.5	32.3857	0.0992662	270.858	0.830211		265.5	33.7708	0.107575	203.152	0.647133		265.5	30.186	0.108344	232.944	0.836081		265.5	33.957	0.106953	312.122	0.983074		265.5	35.3757	0.125447	262.976	0.93255
266.5	32.5777	0.0998545	292.2	0.895628		266.5	33.3533	0.106246	224.764	0.715976		266.5	30.7225	0.110269	246.667	0.885338		266.5	33.6865	0.1061	304.231	0.958219		266.5	35.5965	0.12623	248.709	0.881959
267.5	32.4713	0.0995284	306.698	0.940067		267.5	33.2229	0.10583	244.848	0.779953		267.5	30.6076	0.109857	259.758	0.932323		267.5	33.7896	0.106425	288.867	0.909831		267.5	36.0281	0.127761	231.712	0.821682
268.5	32.265	0.098896	319.402	0.979006		268.5	33.6347	0.107142	265.749	0.846534		268.5	31.0732	0.111528	270.554	0.971074		268.5	34.0058	0.107106	270.638	0.852414		268.5	34.9766	0.124032	214.993	0.762397
269.5	31.6591	0.0970389	326.252	1		269.5	33.5468	0.106862	282.868	0.901064		269.5	30.8688	0.110794	275.719	0.989612		269.5	33.4989	0.10551	248.607	0.783025		269.5	36.171	0.128267	196.78	0.697811
270.5	32.5426	0.0997469	324.972	0.996077		270.5	33.4375	0.106514	296.162	0.943413		270.5	30.0643	0.107907	278.227	0.998612		270.5	33.9803	0.107026	228.345	0.719206		270.5	35.1683	0.124712	177.419	0.629154
271.5	31.9964	0.0980727	317.331	0.972656		271.5	32.8031	0.104493	304.915	0.971296		271.5	30.3362	0.108883	275.593	0.989159		271.5	33.72	0.106206	207.889	0.654776		271.5	35.1377	0.124603	161.492	0.572674
272.5	32.5065	0.0996364	308.006	0.944076		272.5	33.186	0.105713	312.483	0.995403		272.5	30.4217	0.109189	275.981	0.990552		272.5	33.8045	0.106472	187.514	0.590603		272.5	35.5527	0.126075	144.026	0.510738
273.5	32.8999	0.100842	287.952	0.882607		273.5	34.1035	0.108635	313.438	0.998445		273.5	30.8318	0.110661	267.322	0.959472		273.5	33.2722	0.104796	165.698	0.521891		273.5	35.5057	0.125908	130.538	0.462906
274.5	32.1936	0.0986773	268.668	0.8235		274.5	33.6185	0.107091	308.561	0.98291		274.5	30.809	0.11058	257.208	0.92317		274.5	34.0939	0.107384	148.855	0.468841		274.5	34.4226	0.122067	117.15	0.415429
275.5	32.8047	0.10055	246.226	0.754711		275.5	33.6998	0.107349	300.253	0.956445		275.5	29.8464	0.107125	248.441	0.891704		275.5	34.1182	0.10746	132.296	0.416685		275.5	35.2102	0.12486	106.361	0.377173
276.5	32.183	0.0986446	222.549	0.682138		276.5	34.1334	0.108731	284.492	0.906237		276.5	29.8611	0.107177	231.661	0.831479		276.5	34.857	0.109787	119.451	0.376228		276.5	34.5212	0.122417	96.7766	0.343183
277.5	32.6443	0.100059	194.378	0.595791		277.5	33.7793	0.107603	267.019	0.850579		277.5	30.2956	0.108737	216.739	0.77792		277.5	34.5162	0.108714	106.636	0.335866		277.5	35.5341	0.126009	88.8963	0.315239
278.5	32.5009	0.0996192	171.163	0.524634		278.5	33.3828	0.10634	244.909	0.780149		278.5	30.0739	0.107941	199.942	0.717634		278.5	33.86	0.106647	97.8297	0.308129		278.5	34.7854	0.123354	80.8808	0.286815
279.5	32.2112	0.0987311	149.327	0.457706		279.5	34.2155	0.108992	222.144	0.707631		279.5	30.1672	0.108276	184.267	0.661371		279.5	34.3032	0.108043	88.7485	0.279527		279.5	35.2431	0.124977	75.2213	0.266745
280.5	32.3003	0.0990042	130.612	0.400342		280.5	33.5433	0.106851	198.943	0.633727		280.5	30.3053	0.108772	167.061	0.599614		280.5	33.9738	0.107006	80.6868	0.254135		280.5	35.1701	0.124718	70.107	0.248609
281.5	32.2548	0.0988649	111.381	0.341397		281.5	33.7863	0.107625	176.333	0.5617		281.5	30.6802	0.110117	152.143	0.546073		281.5	33.852	0.106622	73.8098	0.232475		281.5	34.8897	0.123724	64.7798	0.229718
282.5	32.3134	0.0990443	94.7894	0.290541		282.5	33.6357	0.107145	156.659	0.499031		282.5	30.8777	0.110826	136.606	0.490305		282.5	34.2284	0.107808	67.943	0.213996		282.5	35.0129	0.124161	61.1921	0.216996
283.5	33.0439	0.101283	81.0595	0.248457		283.5	34.0413	0.108437	137.921	0.439341		283.5	29.6908	0.106566	123.623	0.443706		283.5	34.0886	0.107367	62.3464	0.196369		283.5	34.8732	0.123665	57.0167	0.202189
284.5	31.5843	0.0968095	70.5896	0.216365		284.5	33.3707	0.106301	120.007	0.382277		284.5	30.5248	0.10956	109.739	0.393875		284.5	34.4359	0.108461	58.5851	0.184522		284.5	34.7463	0.123215	53.9079	0.191165
285.5	32.4072	0.0993319	61.2179	0.18764		285.5	33.5939	0.107012	104.858	0.334022		285.5	30.6807	0.110119	98.7808	0.354544		285.5	34.4208	0.108413	54.828	0.172689		285.5	34.7383	0.123187	51.5615	0.182845
286.5	32.5301	0.0997086	53.8993	0.165208		286.5	33.0965	0.105428	90.4748	0.288204		286.5	30.6922	0.11016	88.3337	0.317047		286.5	34.0683	0.107303	51.4749	0.162128		286.5	34.0849	0.12087	47.6231	0.168878
287.5	32.2087	0.0987234	46.7879	0.14341		287.5	33.0983	0.105433	78.9579	0.251517		287.5	30.672	0.110088	80.0522	0.287323		287.5	33.8408	0.106587	49.1468	0.154795		287.5	34.3825	0.121925	45.9599	0.16298
288.5	32.7964	0.100525	42.8295	0.131278		288.5	33.2292	0.10585	69.5172	0.221444		288.5	30.2044	0.10841	72.0442	0.258581		288.5	33.7004	0.106144	46.6456	0.146917		288.5	35.4187	0.1256	44.2502	0.156918
289.5	32.3228	0.0990733	39.2202	0.120215		289.5	33.3534	0.106246	61.7157	0.196593		289.5	30.2917	0.108723	65.8914	0.236497		289.5	34.1443	0.107543	44.1275	0.138986		289.5	34.3833	0.121928	42.7323	0.151535
290.5	32.2223	0.0987652	36.6925	0.112467		290.5	33.4326	0.106498	54.5005	0.173609		290.5	30.364	0.108982	60.1635	0.215939		290.5	34.2549	0.107891	41.6917	0.131314		290.5	34.8451	0.123566	41.0942	0.145726
291.5	32.2948	0.0989873	33.8094	0.10363		291.5	33.0884	0.105402	48.654	0.154986		291.5	30.071	0.107931	54.9465	0.197214		291.5	34.0709	0.107311	39.7246	0.125118		291.5	34.8092	0.123438	39.9776	0.141766
292.5	32.6089	0.0999502	32.757	0.100404		292.5	32.4367	0.103326	46.0789	0.146783		292.5	30.3021	0.10876	50.437	0.181029		292.5	33.5671	0.105725	38.466	0.121154		292.5	34.5841	0.12264	38.2133	0.13551
293.5	32.3314	0.0990996	31.3542	0.0961045		293.5	33.2483	0.105911	42.0773	0.134036		293.5	30.2117	0.108436	47.4994	0.170485		293.5	33.8269	0.106543	37.9485	0.119524		293.5	34.4991	0.122339	37.3523	0.132457
294.5	32.0487	0.098233	30.1746	0.0924886		294.5	33.6996	0.107349	39.8781	0.12703		294.5	30.1692	0.108283	43.7954	0.15719		294.5	34.3562	0.10821	37.1054	0.116869		294.5	34.6172	0.122758	36.4722	0.129336
295.5	32.1844	0.0986491	28.7873	0.0882366		295.5	33.2999	0.106075	36.7503	0.117067		295.5	30.4916	0.109441	41.6581	0.149519		295.5	33.96	0.106962	35.8891	0.113038		295.5	34.4057	0.122007	35.3909	0.125501
296.5	32.2426	0.0988273	28.4485	0.0871979		296.5	32.6561	0.104025	34.6974	0.110527		296.5	30.4546	0.109308	39.1373	0.140471		296.5	33.5712	0.105737	35.3186	0.111241		296.5	34.6722	0.122952	34.623	0.122778
297.5	31.6927	0.097142	27.6414	0.0847241		297.5	32.7044	0.104179	33.6808	0.107289		297.5	30.4881	0.109428	37.4654	0.134471		297.5	34.1002	0.107403	33.6453	0.105971		297.5	35.4731	0.125793	34.0023	0.120577
298.5	32.1939	0.0986782	26.9328	0.0825523		298.5	34.0495	0.108463	31.7007	0.100981		298.5	30.1007	0.108037	35.8879	0.128809		298.5	33.1639	0.104455	33.0891	0.104219		298.5	34.9258	0.123852	33.7302	0.119612
299.5	32.1336	0.0984934	26.6348	0.0816389		299.5	33.6348	0.107142	30.5843	0.0974252		299.5	30.6028	0.10984	34.6552	0.124385		299.5	34.0025	0.107096	31.9609	0.100666		299.5	34.4255	0.122078	33.0954	0.117361
300.5	31.9609	0.0979639	26.2093	0.0803347		300.5	33.3392	0.106201	30.0374	0.0956829		300.5	29.8464	0.107125	33.4947	0.120219		300.5	34.1448	0.107544	31.4766	0.0991402		300.5	34.929	0.123863	31.9622	0.113343
301.5	32.18	0.0986355	25.8116	0.0791155		301.5	33.8284	0.107759	29.2083	0.093042		301.5	30.3286	0.108855	32.9134	0.118133		301.5	33.6203	0.105892	30.4967	0.0960538		301.5	35.4922	0.12586	32.1646	0.11406
302.5	31.587	0.0968178	25.6491	0.0786177		302.5	32.775	0.104404	29.4074	0.0936762		302.5	31.0176	0.111329	31.8387	0.114276		302.5	33.4852	0.105467	30.0359	0.0946027		302.5	35.0988	0.124465	31.5545	0.111897
303.5	32.3967	0.0992998	25.3543	0.0777139		303.5	32.7517	0.104329	28.5322	0.0908883		303.5	30.4273	0.10921	30.8538	0.110741		303.5	33.5236	0.105588	30.5243	0.096141		303.5	35.2064	0.124847	31.2295	0.110744
304.5	31.939	0.0978968	25.8267	0.0791619		304.5	33.031	0.105219	28.7147	0.0914695		304.5	30.1728	0.108296	30.2334	0.108514		304.5	34.466	0.108556	30.4229	0.0958213		304.5	35.0464	0.124279	31.1682	0.110527
305.5	31.8888	0.097743	25.3137	0.0775895		305.5	32.5752	0.103767	28.7705	0.0916474		305.5	30.6507	0.110012	29.8093	0.106992		305.5	34.1878	0.10768	29.8356	0.0939715		305.5	35.7007	0.1266	30.3788	0.107727
306.5	31.9221	0.097845	25.3902	0.077824		306.5	32.6168	0.1039	27.9389	0.0889982		306.5	30.5875	0.109785	29.6748	0.106509		306.5	34.6525	0.109143	29.5825	0.0931745		306.5	35.1914	0.124794	30.3998	0.107802
307.5	31.7011	0.0971677	25.2048	0.0772558		307.5	33.0051	0.105136	27.4699	0.0875042		307.5	30.0645	0.107907	29.202	0.104812		307.5	34.3239	0.108108	29.4601	0.0927889		307.5	34.8814	0.123694	30.0421	0.106533
308.5	32.2146	0.0987415	24.6323	0.075501		308.5	32.9585	0.104988	27.4906	0.0875703		308.5	30.553	0.109661	28.7644	0.103241		308.5	33.9564	0.106951	29.0803	0.0915926		308.5	35.3687	0.125422	30.137	0.10687
309.5	32.2206	0.0987601	24.5068	0.0751161		309.5	32.8156	0.104533	27.5126	0.0876403		309.5	30.0525	0.107865	28.1998	0.101215		309.5	34.5194	0.108724	29.0131	0.0913811		309.5	35.1826	0.124763	29.3942	0.104236
310.5	32.4024	0.0993173	25.0817	0.0768783		310.5	34.1653	0.108832	26.9899	0.0859754		310.5	30.8124	0.110592	28.1251	0.100947		310.5	33.9173	0.106828	28.7696	0.090614		310.5	35.1387	0.124607	29.2357	0.103674
311.5	31.6666	0.0970618	25.6319	0.0785649		311.5	33.4892	0.106678	26.6389	0.0848572		311.5	30.4763	0.109386	28.388	0.10189		311.5	34.0157	0.107137	28.4024	0.0894577		311.5	34.6712	0.122949	29.3331	0.104019
312.5	31.9814	0.0980269	25.4224	0.0779226		312.5	32.963	0.105002	26.8508	0.0855321		312.5	29.9418	0.107467	27.7682	0.0996655		312.5	33.3851	0.105151	28.1747	0.0887405		312.5	34.4455	0.122149	28.9579	0.102689
313.5	31.403	0.0962538	25.2985	0.0775428		313.5	33.3246	0.106154	27.0688	0.0862265		313.5	29.7903	0.106923	27.4628	0.0985693		313.5	33.7408	0.106272	27.5376	0.0867338		313.5	34.7806	0.123337	28.7235	0.101858
314.5	32.2238	0.0987698	25.355	0.0777161		314.5	32.8257	0.104565	26.8384	0.0854928		314.5	30.5448	0.109631	27.6081	0.0990911		314.5	33.6674	0.10604	28.0915	0.0884784		314.5	34.9541	0.123952	29.0287	0.10294
315.5	32.108	0.0984148	24.8471	0.0761594		315.5	32.7629	0.104365	26.7963	0.0853586		315.5	30.7463	0.110354	28.482	0.102227		315.5	33.7069	0.106165	27.9125	0.0879144		315.5	35.1615	0.124688	28.6785	0.101698
316.5	32.2651	0.0988965	25.043	0.0767597		316.5	32.9514	0.104965	27.1475	0.0864772		316.5	30.3121	0.108796	28.1922	0.101188		316.5	33.6677	0.106042	27.801	0.0875632		316.5	34.6197	0.122766	29.0096	0.102872
317.5	31.6797	0.097102	24.6794	0.0756452		317.5	32.5288	0.103619	27.0782	0.0862564		317.5	30.2269	0.10849	27.6155	0.0991174		317.5	33.6161	0.105879	27.4721	0.0865274		317.5	34.6437	0.122851	28.9082	0.102512
318.5	31.9399	0.0978997	25.3703	0.0777631		318.5	32.8499	0.104642	26.7937	0.0853504		318.5	29.7257	0.106691	27.624	0.0991481		318.5	33.5465	0.10566	27.3189	0.086045		318.5	34.9787	0.124039	28.8255	0.102219
319.5	31.7114	0.0971993	25.3068	0.0775683		319.5	32.6251	0.103926	26.6372	0.0848518		319.5	30.1091	0.108068	27.1278	0.097367		319.5	33.5048	0.105528	26.8859	0.0846812		319.5	35.5751	0.126154	28.3222	0.100435
320.5	31.9592	0.0979587	24.6706	0.0756184		320.5	33.0647	0.105326	26.5439	0.0845544		320.5	30.999	0.111261	27.2557	0.0978261		320.5	33.665	0.106033	27.3099	0.0860166		320.5	35.1048	0.124486	28.6069	0.101444
321.5	31.5172	0.0966041	24.832	0.0761132		321.5	32.7077	0.104189	26.8106	0.0854042		321.5	30.4553	0.10931	27.4647	0.0985762		321.5	33.5205	0.105578	27.3557	0.0861608		321.5	34.8658	0.123639	28.6623	0.101641
322.5	32.1926	0.098674	24.7057	0.0757258		322.5	32.4235	0.103284	26.2194	0.0835208		322.5	29.8059	0.106979	27.2517	0.0978117		322.5	33.4053	0.105215	27.0117	0.0850774		322.5	35.4709	0.125785	28.1643	0.0998746
323.5	31.6206	0.0969208	24.6253	0.0754795		323.5	33.0986	0.105434	27.2194	0.0867065		323.5	30.3326	0.10887	27.0153	0.0969633		323.5	33.8399	0.106584	27.4091	0.086329		323.5	35.0911	0.124438	27.9799	0.0992206
324.5	31.8034	0.0974811	24.6279	0.0754876		324.5	33.0214	0.105188	26.7455	0.0851966		324.5	30.6523	0.110017	27.1959	0.0976114		324.5	33.3963	0.105187	26.9648	0.0849297		324.5	35.4618	0.125753	28.1235	0.0997298
325.5	31.8846	0.09773	24.5043	0.0751086		325.5	33.293	0.106054	26.617	0.0847875		325.5	30.2996	0.108751	27.323	0.0980677		325.5	33.7934	0.106437	27.0679	0.0852543		325.5	35.4906	0.125854	27.8379	0.098717
326.5	32.3958	0.099297	24.7097	0.0757381		326.5	32.7769	0.10441	26.6322	0.084836		326.5	30.4596	0.109326	27.1472	0.0974368		326.5	33.3302	0.104978	27.0449	0.085182		326.5	35.3157	0.125234	27.7939	0.0985611
327.5	31.7496	0.0973162	24.9831	0.0765763		327.5	33.4977	0.106706	26.5176	0.0844708		327.5	30.3084	0.108783	26.714	0.0958818		327.5	33.2422	0.104701	26.3238	0.0829107		327.5	35.6936	0.126575	27.7674	0.0984673
328.5	31.1859	0.0955885	24.847	0.076159		328.5	32.8848	0.104753	26.3462	0.0839247		328.5	30.1414	0.108183	27.3978	0.0983363		328.5	33.1669	0.104464	27.2012	0.0856741		328.5	35.3128	0.125224	27.3062	0.0968316
329.5	31.7745	0.0973926	24.1725	0.0740914		329.5	33.0769	0.105365	26.3803	0.0840335		329.5	30.2974	0.108743	26.8502	0.0963708		329.5	33.5824	0.105773	26.6756	0.0840189		329.5	35.2	0.124824	27.7473	0.0983959
330.5	32.2212	0.0987619	24.7284	0.0757955		330.5	32.5827	0.103791	26.3927	0.084073		330.5	29.8902	0.107282	26.898	0.0965423		330.5	32.9998	0.103938	26.4942	0.0834475		330.5	35.3045	0.125195	27.5552	0.0977148
331.5	32.8258	0.100615	24.4995	0.0750937		331.5	32.8781	0.104732	26.4671	0.0843098		331.5	30.6149	0.109883	27.3741	0.098251		331.5	33.2713	0.104793	26.5689	0.0836828		331.5	35.122	0.124548	27.4125	0.0972085
332.5	31.8655	0.0976715	24.5999	0.0754015		332.5	32.4584	0.103395	26.1714	0.0833679		332.5	30.5011	0.109475	26.9375	0.0966841		332.5	32.834	0.103415	26.6421	0.0839132		332.5	35.2679	0.125065	27.3298	0.0969154
333.5	31.8711	0.0976887	24.7697	0.075922		333.5	33.5813	0.106972	26.4639	0.0842998		333.5	30.4653	0.109346	27.1721	0.0975261		333.5	33.3653	0.105089	26.4625	0.0833475		333.5	34.7549	0.123246	27.8784	0.0988608
334.5	32.0471	0.0982282	25.3508	0.0777032		334.5	32.5505	0.103688	26.5089	0.0844431		334.5	30.5993	0.109827	27.1474	0.0974375		334.5	33.4209	0.105264	26.45	0.0833082		334.5	35.8955	0.127291	27.8614	0.0988004
335.5	31.5857	0.096814	25.0808	0.0768757		335.5	33.0885	0.105402	26.4508	0.0842581		335.5	30.8117	0.110589	27.555	0.0989005		335.5	32.9924	0.103914	26.5742	0.0836995		335.5	34.7967	0.123394	28.5492	0.10124
336.5	31.8029	0.0974795	25.2657	0.0774423		336.5	33.3693	0.106296	26.3795	0.0840308		336.5	31.3721	0.112601	27.4234	0.0984282		336.5	32.2007	0.101421	26.5498	0.0836225		336.5	35.2722	0.12508	27.6339	0.0979938
337.5	31.5014	0.0965555	24.893	0.0762999		337.5	33.0971	0.10543	26.2821	0.0837206		337.5	30.6489	0.110005	26.9092	0.0965824		337.5	32.503	0.102373	26.8294	0.084503		337.5	35.0958	0.124455	27.3624	0.0970308
338.5	31.6495	0.0970096	24.2923	0.0744588		338.5	33.0781	0.105369	26.3768	0.0840223		338.5	30.7083	0.110218	26.8873	0.0965041		338.5	32.6531	0.102846	26.2838	0.0827846		338.5	35.2407	0.124968	27.1075	0.0961272
339.5	32.3433	0.099136	24.9228	0.0763915		339.5	32.9488	0.104957	26.6949	0.0850355		339.5	30.9414	0.111055	27.0365	0.0970395		339.5	33.507	0.105535	26.3477	0.0829861		339.5	35.6036	0.126255	27.8691	0.0988278
340.5	32.3944	0.0992926	24.9822	0.0765734		340.5	33.1425	0.105574	25.8556	0.0823619		340.5	30.9066	0.11093	26.6492	0.0956493		340.5	32.4562	0.102226	26.5525	0.0836311		340.5	35.1411	0.124615	27.3733	0.0970696
341.5	31.9689	0.0979885	24.6723	0.0756235		341.5	32.6899	0.104132	26.046	0.0829685		341.5	30.5405	0.109616	26.9735	0.0968133		341.5	32.9274	0.10371	26.0766	0.0821322		341.5	35.6719	0.126498	27.2748	0.0967203
342.5	32.7874	0.100497	24.8072	0.076037		342.5	33.0075	0.105144	26.463	0.0842968		342.5	30.0165	0.107735	27.2774	0.0979041		342.5	33.0404	0.104066	25.9556	0.0817511		342.5	35.4038	0.125547	27.6014	0.0978786
343.5	32.8271	0.100619	25.2064	0.0772605		343.5	33.053	0.105289	25.5918	0.0815216		343.5	30.8617	0.110769	26.874	0.0964561		343.5	32.5102	0.102396	26.5046	0.0834802		343.5	35.9406	0.12745	27.2631	0.0966789
344.5	31.9059	0.0977952	24.5189	0.0751534		344.5	32.3227	0.102963	26.1223	0.0832114		344.5	29.9558	0.107517	27.4153	0.0983991		344.5	32.5174	0.102418	26.4865	0.0834233		344.5	35.6014	0.126248	27.3637	0.0970354
345.5	31.6207	0.0969211	24.9286	0.076409		345.5	32.0548	0.102109	26.3339	0.0838855		345.5	30.6523	0.110017	27.129	0.0973715		345.5	33.1322	0.104355	26.355	0.083009		345.5	36.3	0.128725	27.977	0.0992104
346.5	32.051	0.09824	24.2955	0.0744687		346.5	32.3856	0.103163	26.7171	0.0851063		346.5	30.9259	0.110999	27.2502	0.0978065		346.5	32.7005	0.102995	26.2171	0.0825746		346.5	35.9979	0.127654	27.4704	0.0974138
347.5	32.1379	0.0985063	24.7272	0.0757917		347.5	32.444	0.103349	26.1455	0.0832855		347.5	30.2829	0.108691	26.7105	0.0958694		347.5	32.6754	0.102916	26.6285	0.0838704		347.5	35.4433	0.125687	27.5428	0.0976707
348.5	32.3189	0.0990612	24.9569	0.0764958		348.5	32.9029	0.104811	26.1152	0.0831888		348.5	30.1845	0.108338	26.9581	0.0967579		348.5	32.5506	0.102523	26.6746	0.0840156		348.5	36.0784	0.127939	27.317	0.09687
349.5	32.6759	0.100156	24.6934	0.0756882		349.5	32.023	0.102008	25.7958	0.0821717		349.5	30.5048	0.109488	26.8993	0.096547		349.5	32.7143	0.103038	26.2668	0.0827312		349.5	35.987	0.127615	27.4002	0.0971651
350.5	32.6483	0.100071	24.1455	0.0740088		350.5	32.4106	0.103243	25.9066	0.0825245		350.5	30.4705	0.109365	27.3395	0.0981271		350.5	32.9392	0.103747	26.8391	0.0845337		350.5	35.7437	0.126752	27.3753	0.0970768
351.5	32.4566	0.0994834	24.3069	0.0745036		351.5	32.225	0.102651	26.1508	0.0833023		351.5	31.0273	0.111363	27.2632	0.097853		351.5	32.2237	0.101493	26.1623	0.0824019		351.5	35.2373	0.124957	27.1408	0.096245
352.5	32.0147	0.098129	24.7669	0.0759134		352.5	32.5386	0.10365	26.0897	0.0831076		352.5	30.1023	0.108043	26.5627	0.0953388		352.5	31.7558	0.10002	26.6103	0.083813		352.5	35.6482	0.126413	27.1633	0.0963247
353.5	32.1029	0.0983992	24.3302	0.0745749		353.5	32.0594	0.102124	25.3352	0.0807042		353.5	30.4082	0.109141	26.9696	0.0967992		353.5	32.2963	0.101722	26.0066	0.0819118		353.5	35.6225	0.126323	27.8801	0.0988669
354.5	32.0864	0.0983486	24.4014	0.0747933		354.5	32.2756	0.102813	26.0042	0.0828355		354.5	30.8417	0.110697	27.2993	0.0979826		354.5	31.6756	0.099767	26.0142	0.0819357		354.5	35.755	0.126792	27.074	0.0960082
355.5	32.1094	0.098419	24.4783	0.0750289		355.5	32.343	0.103027	26.6969	0.085042		355.5	30.992	0.111237	26.5699	0.0953647		355.5	32.0377	0.100907	26.7985	0.0844058		355.5	35.9929	0.127636	27.5359	0.0976462
356.5	32.0023	0.098091	24.6473	0.075547		356.5	32.6333	0.103952	25.967	0.0827167		356.5	30.034	0.107798	26.9519	0.0967358		356.5	31.6911	0.0998157	26.4462	0.0832964		356.5	36.145	0.128175	27.6576	0.0980777
357.5	32.2205	0.0987596	24.2389	0.074295		357.5	32.2789	0.102823	25.6889	0.081831		357.5	30.9508	0.111089	26.6522	0.0956602		357.5	32.3179	0.10179	26.4471	0.083299		357.5	36.3563	0.128925	27.2942	0.0967891
358.5	32.8251	0.100613	24.1646	0.0740672		358.5	31.6193	0.100722	26.6315	0.0848335		358.5	30.241	0.108541	26.8946	0.0965299		358.5	32.5583	0.102547	25.1043	0.0790697		358.5	36.3511	0.128906	27.0751	0.096012
359.5	31.9011	0.0977807	23.8715	0.0731689		359.5	31.85	0.101457	26.0337	0.0829293		359.5	30.868	0.110791	26.5559	0.0953146		359.5	32.4566	0.102227	27.3171	0.0860394		359.5	36.667	0.130026	26.7763	0.0949524

## Sheet: Fig. 4
Fig. 4a				Fig. 4b				Fig. 4c				Fig. 4d				Fig. 4e								Fig. 4f
Wavelength (nm)	Extinction (a.u.)	Normalized extinction (a.u.)		Wavelength (nm)	Extinction (a.u.)	Normalized extinction (a.u.)		Wavelength (nm)	Extinction (a.u.)	Normalized extinction (a.u.)		Wavelength (nm)	Extinction (a.u.)	Normalized extinction (a.u.)		Wavelength (nm)	Extinction (a.u.)	Normalized extinction (a.u.)		Wavelength (nm)	FL intensity (a.u.)	Normalized FL intensity (a.u)		Wavelength (nm)	Extinction (a.u.)	Normalized extinction (a.u.)		Wavelength (nm)	FL intensity (a.u.)	Normalized FL intensity (a.u.)
700	0.0813733	0.234041		700	0.0993321	0.278987		700	0.11921	0.292062		700	0.0882751	0.207826		700	0.0513648	0.164685		573	1495.66	0.929137		700	0.0621509	0.184746		573	456.65	0.96043
699.5	0.0817602	0.235154		699.5	0.0997754	0.280232		699.5	0.119809	0.293529		699.5	0.0885818	0.208548		699.5	0.0514413	0.16493		573.2	1497.77	0.930448		699.5	0.0622652	0.185086		573.2	457.759	0.962763
699	0.0821423	0.236253		699	0.10023	0.281509		699	0.120451	0.295102		699	0.0888378	0.209151		699	0.0514791	0.165051		573.4	1507.92	0.936753		699	0.0623701	0.185398		573.4	457.678	0.962592
698.5	0.0825516	0.23743		698.5	0.100712	0.282862		698.5	0.121054	0.29658		698.5	0.0891023	0.209774		698.5	0.0515655	0.165328		573.6	1515.31	0.941344		698.5	0.0624724	0.185702		573.6	458.689	0.964719
698	0.0829526	0.238583		698	0.101186	0.284194		698	0.121678	0.298108		698	0.0893551	0.210369		698	0.0516539	0.165612		573.8	1516.77	0.942251		698	0.0625675	0.185985		573.8	460.525	0.96858
697.5	0.0833933	0.239851		697.5	0.101699	0.285634		697.5	0.122318	0.299676		697.5	0.0896553	0.211076		697.5	0.0517292	0.165853		574	1525.31	0.947556		697.5	0.0626704	0.186291		574	460.246	0.967993
697	0.0837916	0.240997		697	0.102184	0.286997		697	0.122961	0.301252		697	0.0899875	0.211858		697	0.0518343	0.16619		574.2	1535.62	0.953961		697	0.0628074	0.186698		574.2	461.405	0.970431
696.5	0.0842121	0.242206		696.5	0.102685	0.288404		696.5	0.123584	0.302778		696.5	0.0902707	0.212525		696.5	0.0519348	0.166512		574.4	1543.79	0.959037		696.5	0.0629245	0.187046		574.4	465.103	0.978209
696	0.0846349	0.243422		696	0.103197	0.289842		696	0.124218	0.304331		696	0.0905691	0.213227		696	0.05204	0.166849		574.6	1546.26	0.960571		696	0.0630341	0.187372		574.6	466.763	0.9817
695.5	0.0851158	0.244805		695.5	0.10375	0.291395		695.5	0.124836	0.305845		695.5	0.0908835	0.213967		695.5	0.052135	0.167154		574.8	1556.02	0.966634		695.5	0.0631371	0.187678		574.8	466.774	0.981723
695	0.085583	0.246149		695	0.104262	0.292833		695	0.125461	0.307377		695	0.0912133	0.214744		695	0.0522654	0.167572		575	1560.25	0.969262		695	0.0632572	0.188035		575	466.908	0.982005
694.5	0.086033	0.247443		694.5	0.104764	0.294243		694.5	0.126068	0.308864		694.5	0.0915105	0.215444		694.5	0.0523727	0.167916		575.2	1569.93	0.975275		694.5	0.0634173	0.188511		575.2	466.961	0.982116
694	0.086509	0.248812		694	0.105287	0.295712		694	0.126672	0.310344		694	0.0918589	0.216264		694	0.0524661	0.168216		575.4	1574.13	0.977884		694	0.063552	0.188911		575.4	468.652	0.985673
693.5	0.0869774	0.250159		693.5	0.105786	0.297113		693.5	0.12724	0.311735		693.5	0.0921624	0.216978		693.5	0.0525529	0.168494		575.6	1578.76	0.980761		693.5	0.0636891	0.189319		575.6	469.518	0.987494
693	0.0874956	0.25165		693	0.106345	0.298683		693	0.127791	0.313085		693	0.0924889	0.217747		693	0.0526597	0.168836		575.8	1585.92	0.985209		693	0.0638197	0.189707		575.8	472.047	0.992813
692.5	0.0879726	0.253022		692.5	0.106869	0.300155		692.5	0.128313	0.314364		692.5	0.0928403	0.218574		692.5	0.0527696	0.169189		576	1578.56	0.980637		692.5	0.0639508	0.190097		576	472.328	0.993404
692	0.0884874	0.254502		692	0.107445	0.301773		692	0.128799	0.315555		692	0.0931885	0.219394		692	0.0528638	0.169491		576.2	1592.99	0.989601		692	0.064108	0.190564		576.2	475.026	0.999079
691.5	0.0889928	0.255956		691.5	0.107972	0.303253		691.5	0.129232	0.316616		691.5	0.0934989	0.220125		691.5	0.0529898	0.169895		576.4	1593.09	0.989663		691.5	0.0643044	0.191148		576.4	475.464	1
691	0.08953	0.257501		691	0.108521	0.304795		691	0.129601	0.31752		691	0.0938053	0.220846		691	0.053077	0.170174		576.6	1596.61	0.99185		691	0.0644949	0.191714		576.6	474.837	0.998681
690.5	0.0900823	0.259089		690.5	0.109096	0.30641		690.5	0.129899	0.31825		690.5	0.0941474	0.221652		690.5	0.0531544	0.170422		576.8	1600.05	0.993987		690.5	0.0646598	0.192204		576.8	473.406	0.995672
690	0.0906686	0.260776		690	0.109697	0.308098		690	0.130117	0.318784		690	0.0944723	0.222417		690	0.0532783	0.17082		577	1604.84	0.996962		690	0.0648744	0.192842		577	471.103	0.990828
689.5	0.0912585	0.262472		689.5	0.110305	0.309805		689.5	0.130234	0.31907		689.5	0.0948093	0.22321		689.5	0.0533944	0.171192		577.2	1600.11	0.994024		689.5	0.0650869	0.193474		577.2	471.553	0.991774
689	0.0918602	0.264203		689	0.110875	0.311406		689	0.130265	0.319146		689	0.0951398	0.223988		689	0.0535116	0.171568		577.4	1601.96	0.995173		689	0.0653467	0.194246		577.4	471.979	0.99267
688.5	0.0925147	0.266085		688.5	0.11148	0.313106		688.5	0.130211	0.319014		688.5	0.0955061	0.22485		688.5	0.0536331	0.171957		577.6	1607.28	0.998478		688.5	0.0656162	0.195047		577.6	471.48	0.991621
688	0.0931646	0.267955		688	0.11205	0.314707		688	0.130034	0.31858		688	0.0958601	0.225684		688	0.0537544	0.172346		577.8	1602.64	0.995596		688	0.0658958	0.195878		577.8	469.74	0.987961
687.5	0.0938632	0.269964		687.5	0.112663	0.316428		687.5	0.129737	0.317853		687.5	0.0961887	0.226457		687.5	0.0538749	0.172732		578	1608.11	0.998994		687.5	0.0661831	0.196732		578	467.99	0.984281
687	0.0945892	0.272052		687	0.113282	0.318167		687	0.129297	0.316775		687	0.0965539	0.227317		687	0.0540128	0.173175		578.2	1609.73	1		687	0.06653	0.197763		578.2	464.354	0.976633
686.5	0.0953417	0.274216		686.5	0.113911	0.319933		686.5	0.128756	0.315449		686.5	0.096889	0.228106		686.5	0.0541704	0.17368		578.4	1603.2	0.995943		686.5	0.066912	0.198899		578.4	467.655	0.983576
686	0.0961208	0.276457		686	0.114516	0.321633		686	0.128046	0.31371		686	0.0972327	0.228915		686	0.0543173	0.174151		578.6	1602.9	0.995757		686	0.0673105	0.200084		578.6	463.732	0.975325
685.5	0.0969531	0.278851		685.5	0.115139	0.323382		685.5	0.127224	0.311696		685.5	0.0975322	0.22962		685.5	0.0544872	0.174696		578.8	1601.63	0.994968		685.5	0.067738	0.201354		578.8	464.366	0.976659
685	0.0977751	0.281215		685	0.115768	0.325149		685	0.12627	0.309359		685	0.0978374	0.230339		685	0.0546513	0.175222		579	1602.73	0.995651		685	0.0681871	0.202689		579	461.123	0.969838
684.5	0.0986504	0.283733		684.5	0.116416	0.326969		684.5	0.125205	0.306749		684.5	0.0980982	0.230953		684.5	0.0548249	0.175778		579.2	1596.5	0.991781		684.5	0.0686498	0.204065		579.2	454.379	0.955654
684	0.0995406	0.286293		684	0.117074	0.328817		684	0.124057	0.303937		684	0.0983794	0.231615		684	0.0550329	0.176445		579.4	1594.6	0.990601		684	0.0691365	0.205511		579.4	452.505	0.951712
683.5	0.100446	0.288897		683.5	0.117745	0.330702		683.5	0.122861	0.301007		683.5	0.0986847	0.232334		683.5	0.0552426	0.177118		579.6	1593.39	0.989849		683.5	0.06966	0.207068		579.6	450.723	0.947965
683	0.101361	0.291529		683	0.11843	0.332626		683	0.121628	0.297986		683	0.0989952	0.233065		683	0.0554717	0.177852		579.8	1591.15	0.988458		683	0.0701676	0.208576		579.8	449.776	0.945973
682.5	0.102293	0.294209		682.5	0.119094	0.33449		682.5	0.120369	0.294901		682.5	0.0993116	0.23381		682.5	0.0556964	0.178572		580	1587.47	0.986172		682.5	0.0706784	0.210095		580	442.247	0.930138
682	0.103188	0.296783		682	0.119747	0.336325		682	0.119147	0.291907		682	0.0995887	0.234462		682	0.0559029	0.179235		580.2	1589.16	0.987221		682	0.071215	0.21169		580.2	438.952	0.923208
681.5	0.104063	0.2993		681.5	0.120387	0.338122		681.5	0.118036	0.289186		681.5	0.0999057	0.235208		681.5	0.0561354	0.17998		580.4	1577.86	0.980202		681.5	0.0717594	0.213308		580.4	440.134	0.925694
681	0.104963	0.301888		681	0.121094	0.340108		681	0.11707	0.286819		681	0.100245	0.236007		681	0.05637	0.180732		580.6	1576.38	0.979282		681	0.0723071	0.214936		580.6	436.728	0.91853
680.5	0.105845	0.304425		680.5	0.12182	0.342147		680.5	0.116337	0.285023		680.5	0.100603	0.23685		680.5	0.0565796	0.181404		580.8	1570.36	0.975542		680.5	0.072806	0.216419		580.8	428.996	0.902268
680	0.106668	0.306792		680	0.122573	0.344262		680	0.115904	0.283962		680	0.100996	0.237775		680	0.0567853	0.182064		581	1572.64	0.976959		680	0.0732604	0.21777		581	431.431	0.907389
679.5	0.1075	0.309185		679.5	0.12341	0.346613		679.5	0.11579	0.283683		679.5	0.101412	0.238755		679.5	0.0569565	0.182613		581.2	1567.11	0.973524		679.5	0.0736165	0.218828		581.2	424.913	0.893681
679	0.108243	0.311322		679	0.124267	0.34902		679	0.115891	0.28393		679	0.101859	0.239807		679	0.0571401	0.183201		581.4	1559.02	0.968498		679	0.0739686	0.219875		581.4	419.843	0.883017
678.5	0.10892	0.313269		678.5	0.125102	0.351365		678.5	0.116224	0.284746		678.5	0.10235	0.240963		678.5	0.0573274	0.183802		581.6	1546.02	0.960422		678.5	0.074295	0.220845		581.6	419.343	0.881966
678	0.109575	0.315153		678	0.125946	0.353735		678	0.116772	0.286089		678	0.102854	0.24215		678	0.0574642	0.18424		581.8	1543.71	0.958987		678	0.0745618	0.221638		581.8	413.571	0.869826
677.5	0.110204	0.316962		677.5	0.126811	0.356165		677.5	0.117387	0.287596		677.5	0.103353	0.243324		677.5	0.0575752	0.184596		582	1537.28	0.954992		677.5	0.0747716	0.222262		582	413.101	0.868838
677	0.110765	0.318576		677	0.127613	0.358417		677	0.118092	0.289323		677	0.103841	0.244473		677	0.0576879	0.184958		582.2	1538.14	0.955527		677	0.0749279	0.222727		582.2	409.626	0.861529
676.5	0.111309	0.32014		676.5	0.128423	0.360692		676.5	0.118794	0.291043		676.5	0.104366	0.245709		676.5	0.057811	0.185352		582.4	1535.39	0.953818		676.5	0.0751164	0.223287		582.4	408.201	0.858532
676	0.111887	0.321803		676	0.12926	0.363043		676	0.119471	0.292701		676	0.104888	0.246938		676	0.0579271	0.185724		582.6	1517.11	0.942462		676	0.0753228	0.2239		582.6	402.61	0.846773
675.5	0.112426	0.323353		675.5	0.130064	0.365301		675.5	0.120085	0.294206		675.5	0.105435	0.248226		675.5	0.0580464	0.186107		582.8	1513.56	0.940257		675.5	0.0755712	0.224639		582.8	401.916	0.845313
675	0.112997	0.324995		675	0.130855	0.367523		675	0.120668	0.295634		675	0.105947	0.249431		675	0.0581365	0.186396		583	1508.18	0.936915		675	0.0758024	0.225326		583	394.982	0.83073
674.5	0.113605	0.326744		674.5	0.131696	0.369885		674.5	0.121189	0.29691		674.5	0.106459	0.250637		674.5	0.058208	0.186625		583.2	1495.6	0.9291		674.5	0.0760368	0.226023		583.2	392.186	0.824849
674	0.114241	0.328573		674	0.132575	0.372354		674	0.121662	0.298069		674	0.107005	0.251922		674	0.0583444	0.187062		583.4	1489.22	0.925137		674	0.0762562	0.226675		583.4	388.831	0.817793
673.5	0.114864	0.330365		673.5	0.133468	0.374862		673.5	0.122137	0.299233		673.5	0.107598	0.253318		673.5	0.0585113	0.187598		583.6	1484.15	0.921987		673.5	0.0765226	0.227467		583.6	386.681	0.813271
673	0.115528	0.332275		673	0.13441	0.377507		673	0.122611	0.300394		673	0.108186	0.254703		673	0.0586508	0.188045		583.8	1473.96	0.915657		673	0.0768194	0.228349		583.8	385.935	0.811702
672.5	0.116198	0.334202		672.5	0.135381	0.380235		672.5	0.123067	0.301511		672.5	0.108757	0.256047		672.5	0.058799	0.18852		584	1460.26	0.907146		672.5	0.0770979	0.229177		584	381.691	0.802776
672	0.116864	0.336117		672	0.136329	0.382897		672	0.123525	0.302633		672	0.109347	0.257436		672	0.0589414	0.188977		584.2	1457.6	0.905493		672	0.0773696	0.229985		584.2	378.371	0.795793
671.5	0.117512	0.337981		671.5	0.13725	0.385484		671.5	0.123959	0.303697		671.5	0.109942	0.258837		671.5	0.0590901	0.189453		584.4	1449.79	0.900642		671.5	0.0776708	0.23088		584.4	373.766	0.786108
671	0.118174	0.339885		671	0.138193	0.388132		671	0.124411	0.304804		671	0.110571	0.260318		671	0.0592551	0.189982		584.6	1446.35	0.898505		671	0.0779568	0.23173		584.6	368.436	0.774898
670.5	0.118829	0.341769		670.5	0.139171	0.390879		670.5	0.124854	0.30589		670.5	0.111209	0.26182		670.5	0.0594586	0.190635		584.8	1436.44	0.892348		670.5	0.0782699	0.232661		584.8	364.673	0.766983
670	0.119454	0.343567		670	0.140131	0.393576		670	0.125284	0.306943		670	0.111836	0.263296		670	0.0596045	0.191103		585	1424.28	0.884794		670	0.0786225	0.233709		585	364.649	0.766933
669.5	0.120096	0.345413		669.5	0.141094	0.39628		669.5	0.125731	0.308038		669.5	0.112473	0.264796		669.5	0.0597437	0.191549		585.2	1411.95	0.877135		669.5	0.0789349	0.234638		585.2	356.558	0.749916
669	0.120728	0.347231		669	0.142076	0.399038		669	0.126156	0.309079		669	0.113137	0.266359		669	0.0598875	0.19201		585.4	1406.64	0.873836		669	0.0792718	0.235639		585.4	354.501	0.74559
668.5	0.121344	0.349003		668.5	0.143076	0.401847		668.5	0.126639	0.310263		668.5	0.113821	0.267969		668.5	0.0600426	0.192507		585.6	1398.94	0.869053		668.5	0.0796106	0.236646		585.6	352.847	0.742111
668	0.121981	0.350835		668	0.14412	0.404779		668	0.127051	0.311272		668	0.114485	0.269532		668	0.0601943	0.192994		585.8	1389.21	0.863008		668	0.0799487	0.237651		585.8	345.323	0.726286
667.5	0.122611	0.352647		667.5	0.145207	0.407832		667.5	0.127477	0.312316		667.5	0.115182	0.271173		667.5	0.0603774	0.193581		586	1376.46	0.855087		667.5	0.0803015	0.2387		586	342.674	0.720715
667	0.123251	0.354487		667	0.146311	0.410933		667	0.127888	0.313323		667	0.115883	0.272824		667	0.0605044	0.193988		586.2	1370.99	0.851689		667	0.0806365	0.239696		586.2	340	0.715091
666.5	0.1239	0.356354		666.5	0.147393	0.413972		666.5	0.128309	0.314354		666.5	0.116557	0.274411		666.5	0.0606152	0.194343		586.4	1364.28	0.847521		666.5	0.0809798	0.240716		586.4	337.719	0.710294
666	0.124521	0.35814		666	0.148507	0.417101		666	0.128753	0.315442		666	0.117294	0.276146		666	0.0607893	0.194901		586.6	1352.96	0.840489		666	0.0813134	0.241708		586.6	331.034	0.696234
665.5	0.125153	0.359958		665.5	0.149668	0.420361		665.5	0.129184	0.316498		665.5	0.118	0.277808		665.5	0.0609484	0.195411		586.8	1345.6	0.835917		665.5	0.0816851	0.242813		586.8	330.078	0.694223
665	0.125764	0.361715		665	0.150807	0.42356		665	0.129603	0.317524		665	0.118766	0.279611		665	0.0611102	0.19593		587	1338.62	0.83158		665	0.0820664	0.243946		587	326.296	0.686269
664.5	0.126393	0.363524		664.5	0.151951	0.426774		664.5	0.129991	0.318475		664.5	0.119501	0.281342		664.5	0.0612561	0.196398		587.2	1315.74	0.817367		664.5	0.082439	0.245054		587.2	323.735	0.680882
664	0.126994	0.365253		664	0.153134	0.430096		664	0.130424	0.319536		664	0.120296	0.283213		664	0.0614131	0.196901		587.4	1304.52	0.810397		664	0.0828411	0.246249		587.4	317.467	0.667699
663.5	0.127595	0.366981		663.5	0.154294	0.433354		663.5	0.130838	0.32055		663.5	0.121078	0.285054		663.5	0.0615479	0.197333		587.6	1296.49	0.805408		663.5	0.0832089	0.247342		587.6	313.442	0.659234
663	0.128199	0.368719		663	0.155507	0.436761		663	0.131262	0.321589		663	0.121876	0.286933		663	0.0617116	0.197858		587.8	1289.88	0.801302		663	0.0836322	0.248601		587.8	310.52	0.653088
662.5	0.128809	0.370473		662.5	0.156731	0.440199		662.5	0.131714	0.322696		662.5	0.122705	0.288885		662.5	0.0618803	0.198399		588	1276.33	0.792885		662.5	0.0840361	0.249801		588	307.862	0.647498
662	0.129448	0.372311		662	0.157965	0.443665		662	0.132152	0.323769		662	0.123501	0.290759		662	0.0620197	0.198846		588.2	1265.27	0.786014		662	0.0844734	0.251101		588.2	304.303	0.640013
661.5	0.130028	0.373979		661.5	0.15919	0.447105		661.5	0.132573	0.324801		661.5	0.12436	0.292781		661.5	0.062184	0.199373		588.4	1258.9	0.782057		661.5	0.0848997	0.252368		588.4	302.07	0.635316
661	0.13063	0.37571		661	0.160464	0.450683		661	0.133032	0.325925		661	0.125188	0.294731		661	0.0623373	0.199864		588.6	1247.12	0.774739		661	0.0853049	0.253573		588.6	296.291	0.623162
660.5	0.131211	0.377381		660.5	0.161785	0.454394		660.5	0.13346	0.326974		660.5	0.126062	0.296788		660.5	0.0625286	0.200478		588.8	1236.89	0.768384		660.5	0.0857322	0.254843		588.8	294.384	0.619151
660	0.131808	0.379099		660	0.163103	0.458095		660	0.133905	0.328064		660	0.126927	0.298825		660	0.0627081	0.201053		589	1227.62	0.762625		660	0.0861634	0.256125		589	291.04	0.612118
659.5	0.132385	0.380758		659.5	0.164448	0.461873		659.5	0.134326	0.329096		659.5	0.127804	0.300889		659.5	0.0628749	0.201588		589.2	1213.49	0.753847		659.5	0.0865988	0.257419		589.2	287.945	0.605608
659	0.13295	0.382383		659	0.165788	0.465636		659	0.13479	0.330232		659	0.128699	0.302997		659	0.0630824	0.202253		589.4	1205.64	0.74897		659	0.0870379	0.258724		589.4	285.462	0.600386
658.5	0.133489	0.383933		658.5	0.167155	0.469476		658.5	0.135218	0.331281		658.5	0.129587	0.305087		658.5	0.0632545	0.202805		589.6	1191.69	0.740304		658.5	0.0875025	0.260105		589.6	282.712	0.594602
658	0.134027	0.385481		658	0.168568	0.473444		658	0.135646	0.33233		658	0.130506	0.307251		658	0.0634401	0.2034		589.8	1186.33	0.736975		658	0.0879646	0.261479		589.8	280.714	0.5904
657.5	0.134578	0.387065		657.5	0.169984	0.477421		657.5	0.136101	0.333444		657.5	0.131465	0.309509		657.5	0.0635997	0.203912		590	1170.32	0.727029		657.5	0.0884532	0.262931		590	276.408	0.581344
657	0.135114	0.388607		657	0.171402	0.481404		657	0.136519	0.334468		657	0.1324	0.31171		657	0.0637918	0.204528		590.2	1158.32	0.719574		657	0.0889671	0.264459		590.2	274.355	0.577026
656.5	0.135631	0.390094		656.5	0.172839	0.48544		656.5	0.136976	0.335588		656.5	0.133352	0.313951		656.5	0.0639251	0.204955		590.4	1149.52	0.714107		656.5	0.0894835	0.265994		590.4	268.553	0.564823
656	0.136148	0.391581		656	0.174296	0.489532		656	0.137429	0.336698		656	0.134289	0.316157		656	0.0641057	0.205534		590.6	1144.84	0.7112		656	0.0899932	0.267509		590.6	267.374	0.562343
655.5	0.136677	0.393102		655.5	0.17581	0.493785		655.5	0.137895	0.33784		655.5	0.135263	0.31845		655.5	0.0642764	0.206081		590.8	1131.06	0.70264		655.5	0.0905171	0.269066		590.8	262.505	0.552103
655	0.137148	0.394457		655	0.177348	0.498104		655	0.138322	0.338886		655	0.136248	0.320769		655	0.06443	0.206574		591	1113.45	0.6917		655	0.0910432	0.27063		591	259.686	0.546174
654.5	0.137601	0.39576		654.5	0.178889	0.502432		654.5	0.138796	0.340047		654.5	0.137287	0.323215		654.5	0.0646235	0.207194		591.2	1106.52	0.687395		654.5	0.0915621	0.272173		591.2	257.41	0.541387
654	0.13805	0.397051		654	0.180437	0.50678		654	0.139254	0.341169		654	0.138353	0.325725		654	0.0648331	0.207866		591.4	1093.74	0.679456		654	0.0920982	0.273766		591.4	255.134	0.5366
653.5	0.13849	0.398317		653.5	0.182029	0.511251		653.5	0.139717	0.342304		653.5	0.139338	0.328044		653.5	0.0650522	0.208569		591.6	1086.09	0.674703		653.5	0.0926295	0.275345		591.6	250.866	0.527624
653	0.138938	0.399605		653	0.183645	0.51579		653	0.140198	0.343482		653	0.140372	0.330478		653	0.0652211	0.20911		591.8	1076.25	0.66859		653	0.0931481	0.276887		591.8	246.693	0.518847
652.5	0.139359	0.400816		652.5	0.185266	0.520343		652.5	0.140678	0.344658		652.5	0.141441	0.332995		652.5	0.0654287	0.209776		592	1068.06	0.663503		652.5	0.0936734	0.278448		592	245.443	0.516218
652	0.139752	0.401947		652	0.186904	0.524943		652	0.141132	0.34577		652	0.14254	0.335582		652	0.0655891	0.21029		592.2	1053.8	0.654644		652	0.0942365	0.280122		592.2	244.956	0.515194
651.5	0.14011	0.402976		651.5	0.18854	0.529538		651.5	0.141629	0.346988		651.5	0.143639	0.33817		651.5	0.0658093	0.210996		592.4	1043.7	0.64837		651.5	0.0948284	0.281882		592.4	240.55	0.505927
651	0.140508	0.404121		651	0.190229	0.534282		651	0.142101	0.348144		651	0.144762	0.340814		651	0.0660273	0.211695		592.6	1038.3	0.645015		651	0.0954276	0.283663		592.6	239.368	0.503441
650.5	0.140891	0.405222		650.5	0.191941	0.53909		650.5	0.142574	0.349303		650.5	0.145865	0.343411		650.5	0.0662389	0.212374		592.8	1025	0.636753		650.5	0.0960131	0.285403		592.8	236.223	0.496826
650	0.141242	0.406232		650	0.193652	0.543896		650	0.143071	0.350521		650	0.146955	0.345977		650	0.066417	0.212945		593	1011.91	0.628621		650	0.0965676	0.287052		593	231.03	0.485904
649.5	0.141604	0.407273		649.5	0.195423	0.54887		649.5	0.143552	0.351699		649.5	0.148109	0.348694		649.5	0.0666161	0.213583		593.2	1002.79	0.622955		649.5	0.0971606	0.288814		593.2	229.538	0.482766
649	0.14192	0.408182		649	0.197189	0.55383		649	0.144019	0.352843		649	0.149303	0.351505		649	0.0668443	0.214315		593.4	987.953	0.613738		649	0.0977969	0.290706		593.4	227.132	0.477706
648.5	0.142234	0.409085		648.5	0.198948	0.55877		648.5	0.144474	0.353958		648.5	0.150452	0.35421		648.5	0.067049	0.214971		593.6	978.85	0.608083		648.5	0.0984603	0.292678		593.6	222.809	0.468614
648	0.142539	0.409962		648	0.200749	0.563829		648	0.144971	0.355176		648	0.151645	0.357018		648	0.0672898	0.215743		593.8	973.764	0.604924		648	0.0991038	0.294591		593.8	220.359	0.463461
647.5	0.142875	0.410929		647.5	0.202587	0.568991		647.5	0.145483	0.35643		647.5	0.152851	0.359858		647.5	0.0674731	0.216331		594	961.256	0.597154		647.5	0.0997213	0.296426		594	219.167	0.460954
647	0.143143	0.4117		647	0.204405	0.574097		647	0.145978	0.357643		647	0.15406	0.362704		647	0.0677214	0.217127		594.2	949.406	0.589792		647	0.100375	0.298369		594.2	216.521	0.455389
646.5	0.143429	0.412522		646.5	0.206247	0.579271		646.5	0.146467	0.358841		646.5	0.155304	0.365633		646.5	0.0679338	0.217808		594.4	935.96	0.581439		646.5	0.101045	0.300361		594.4	213.908	0.449893
646	0.143694	0.413284		646	0.208119	0.584528		646	0.14695	0.360024		646	0.156564	0.368599		646	0.0681754	0.218582		594.6	930.977	0.578344		646	0.101739	0.302424		594.6	211.92	0.445712
645.5	0.143953	0.414029		645.5	0.209962	0.589705		645.5	0.147455	0.361261		645.5	0.157833	0.371587		645.5	0.0684007	0.219305		594.8	917.851	0.570189		645.5	0.102444	0.304519		594.8	208.659	0.438853
645	0.144189	0.414708		645	0.21184	0.594979		645	0.147994	0.362582		645	0.159091	0.374549		645	0.0686114	0.21998		595	910.973	0.565917		645	0.103123	0.306538		595	207.457	0.436325
644.5	0.144429	0.415398		644.5	0.213735	0.600302		644.5	0.148506	0.363836		644.5	0.16039	0.377607		644.5	0.0688444	0.220727		595.2	895.633	0.556387		644.5	0.103771	0.308464		595.2	202.382	0.425652
644	0.144658	0.416057		644	0.21566	0.605708		644	0.149003	0.365054		644	0.161702	0.380696		644	0.0690693	0.221448		595.4	893.646	0.555153		644	0.104445	0.310468		595.4	201.432	0.423654
643.5	0.14485	0.416609		643.5	0.217581	0.611104		643.5	0.149474	0.366208		643.5	0.16302	0.383799		643.5	0.0692793	0.222122		595.6	874.943	0.543534		643.5	0.105197	0.312703		595.6	200.211	0.421086
643	0.145059	0.41721		643	0.21949	0.616465		643	0.149975	0.367435		643	0.164342	0.386911		643	0.0694581	0.222695		595.8	869.252	0.539999		643	0.105913	0.314831		595.8	198.701	0.41791
642.5	0.145233	0.417711		642.5	0.221434	0.621925		642.5	0.150468	0.368643		642.5	0.165669	0.390035		642.5	0.0696955	0.223456		596	858.838	0.533529		642.5	0.106669	0.317078		596	195.889	0.411995
642	0.145417	0.41824		642	0.223365	0.627349		642	0.150996	0.369937		642	0.167006	0.393183		642	0.0699067	0.224133		596.2	848.32	0.526995		642	0.107381	0.319195		596.2	189.276	0.398087
641.5	0.145559	0.418648		641.5	0.225303	0.632792		641.5	0.15151	0.371196		641.5	0.168367	0.396387		641.5	0.0701262	0.224837		596.4	840.431	0.522094		641.5	0.10812	0.321392		596.4	190.372	0.400392
641	0.145747	0.419189		641	0.227259	0.638286		641	0.152028	0.372465		641	0.169744	0.399629		641	0.0703861	0.22567		596.6	828.966	0.514972		641	0.108895	0.323695		596.6	186.112	0.391432
640.5	0.145896	0.419618		640.5	0.229214	0.643776		640.5	0.15254	0.37372		640.5	0.171121	0.402871		640.5	0.070609	0.226385		596.8	819.464	0.509069		640.5	0.109726	0.326166		596.8	185.365	0.389861
640	0.146042	0.420038		640	0.231116	0.649118		640	0.153081	0.375045		640	0.172473	0.406054		640	0.0708287	0.227089		597	812.055	0.504467		640	0.110515	0.328511		597	184.818	0.388711
639.5	0.146176	0.420423		639.5	0.233034	0.654505		639.5	0.153611	0.376344		639.5	0.17386	0.409319		639.5	0.0710929	0.227936		597.2	802.786	0.498708		639.5	0.111279	0.330782		597.2	181.531	0.381798
639	0.14633	0.420866		639	0.234952	0.659892		639	0.15416	0.377689		639	0.175271	0.412641		639	0.0713426	0.228737		597.4	795.621	0.494257		639	0.112102	0.333228		597.4	178.464	0.375347
638.5	0.146475	0.421283		638.5	0.236828	0.665161		638.5	0.154701	0.379014		638.5	0.17669	0.415982		638.5	0.0715638	0.229446		597.6	782.854	0.486326		638.5	0.11288	0.335541		597.6	175.223	0.368531
638	0.146615	0.421686		638	0.238687	0.670382		638	0.155211	0.380263		638	0.178095	0.41929		638	0.0718135	0.230247		597.8	774.855	0.481357		638	0.113734	0.338079		597.8	174.463	0.366932
637.5	0.146764	0.422114		637.5	0.240493	0.675455		637.5	0.155739	0.381557		637.5	0.179512	0.422626		637.5	0.072065	0.231053		598	764.435	0.474884		637.5	0.114549	0.340502		598	172.655	0.363129
637	0.146876	0.422436		637	0.24226	0.680418		637	0.156239	0.382782		637	0.180923	0.425948		637	0.0722791	0.23174		598.2	756.859	0.470178		637	0.115365	0.342928		598.2	169.498	0.35649
636.5	0.146988	0.422758		636.5	0.244013	0.685341		636.5	0.15682	0.384205		636.5	0.182397	0.429418		636.5	0.0725746	0.232687		598.4	748.156	0.464771		636.5	0.116165	0.345306		598.4	166.95	0.351131
636	0.147095	0.423066		636	0.245734	0.690175		636	0.157355	0.385516		636	0.183903	0.432964		636	0.072846	0.233557		598.6	733.084	0.455408		636	0.117006	0.347806		598.6	164.26	0.345473
635.5	0.147205	0.423382		635.5	0.247381	0.694801		635.5	0.157898	0.386847		635.5	0.185367	0.43641		635.5	0.0731067	0.234393		598.8	731.533	0.454445		635.5	0.117858	0.350338		598.8	165.78	0.34867
635	0.147286	0.423615		635	0.248995	0.699334		635	0.158456	0.388214		635	0.186847	0.439895		635	0.0733624	0.235213		599	720.802	0.447778		635	0.118683	0.352791		599	160.582	0.337737
634.5	0.147386	0.423903		634.5	0.250565	0.703743		634.5	0.159005	0.389559		634.5	0.188333	0.443393		634.5	0.0736153	0.236024		599.2	710.055	0.441102		634.5	0.119528	0.355302		599.2	158.352	0.333047
634	0.147488	0.424196		634	0.252076	0.707987		634	0.159574	0.390953		634	0.18982	0.446894		634	0.073882	0.236879		599.4	703.801	0.437217		634	0.120388	0.357859		599.4	157.457	0.331165
633.5	0.147578	0.424455		633.5	0.253536	0.712088		633.5	0.160122	0.392295		633.5	0.191308	0.450397		633.5	0.0741586	0.237766		599.6	696.365	0.432597		633.5	0.121255	0.360436		599.6	155.384	0.326805
633	0.147642	0.424639		633	0.254882	0.715868		633	0.160689	0.393684		633	0.192828	0.453976		633	0.0744532	0.23871		599.8	687.753	0.427247		633	0.122111	0.362981		599.8	153.192	0.322195
632.5	0.147726	0.424881		632.5	0.256165	0.719472		632.5	0.161232	0.395015		632.5	0.194328	0.457507		632.5	0.0746954	0.239487		600	676.374	0.420179		632.5	0.12299	0.365593		600	151.505	0.318647
632	0.147813	0.425131		632	0.25737	0.722856		632	0.161801	0.396409		632	0.195831	0.461046		632	0.0749461	0.24029		600.2	675.757	0.419795		632	0.123867	0.3682		600.2	149.931	0.315336
631.5	0.147904	0.425393		631.5	0.258513	0.726066		631.5	0.162367	0.397796		631.5	0.197361	0.464648		631.5	0.0752325	0.241209		600.4	659.232	0.40953		631.5	0.124749	0.370822		600.4	147.929	0.311126
631	0.148001	0.425672		631	0.259571	0.729038		631	0.162927	0.399167		631	0.198878	0.468219		631	0.0755019	0.242072		600.6	653.814	0.406164		631	0.125645	0.373485		600.6	145.202	0.30539
630.5	0.14808	0.425899		630.5	0.260546	0.731776		630.5	0.163509	0.400593		630.5	0.2004	0.471803		630.5	0.075793	0.243006		600.8	643.569	0.399799		630.5	0.12655	0.376176		600.8	142.73	0.300191
630	0.148127	0.426034		630	0.261397	0.734166		630	0.16407	0.401968		630	0.201929	0.475402		630	0.0760787	0.243922		601	636.735	0.395554		630	0.127464	0.378893		601	142.47	0.299644
629.5	0.148173	0.426167		629.5	0.262122	0.736203		629.5	0.164668	0.403433		629.5	0.20346	0.479007		629.5	0.0763568	0.244813		601.2	628.906	0.39069		629.5	0.128361	0.381559		601.2	141.119	0.296803
629	0.148248	0.426382		629	0.262789	0.738076		629	0.165274	0.404918		629	0.204965	0.48255		629	0.0766557	0.245772		601.4	626.086	0.388939		629	0.129253	0.38421		601.4	140.1	0.29466
628.5	0.148338	0.426641		628.5	0.263333	0.739604		628.5	0.165864	0.406363		628.5	0.206458	0.486065		628.5	0.0769784	0.246806		601.6	612.263	0.380351		628.5	0.130157	0.386898		601.6	136.63	0.287361
628	0.148395	0.426805		628	0.263751	0.740778		628	0.166466	0.407838		628	0.207971	0.489627		628	0.0772921	0.247812		601.8	604.609	0.375597		628	0.131097	0.389692		601.8	135.713	0.285433
627.5	0.148438	0.426929		627.5	0.264044	0.741601		627.5	0.167075	0.40933		627.5	0.20948	0.49318		627.5	0.0776004	0.248801		602	599.488	0.372415		627.5	0.132016	0.392424		602	133.574	0.280934
627	0.148478	0.427044		627	0.264189	0.742008		627	0.167634	0.4107		627	0.210942	0.496622		627	0.0779165	0.249814		602.2	592.147	0.367855		627	0.132928	0.395135		602.2	132.227	0.278101
626.5	0.148542	0.427228		626.5	0.264222	0.742101		626.5	0.168238	0.412179		626.5	0.212439	0.500146		626.5	0.078229	0.250816		602.4	582.446	0.361828		626.5	0.13382	0.397786		602.4	131.92	0.277455
626	0.148612	0.427429		626	0.264165	0.741941		626	0.168831	0.413632		626	0.213942	0.503684		626	0.0785374	0.251805		602.6	575.984	0.357814		626	0.134707	0.400423		602.6	129.524	0.272416
625.5	0.148709	0.427708		625.5	0.263977	0.741413		625.5	0.169426	0.41509		625.5	0.215429	0.507185		625.5	0.0788458	0.252794		602.8	567.671	0.35265		625.5	0.135635	0.403181		602.8	125.556	0.26407
625	0.148782	0.427918		625	0.263662	0.740528		625	0.170002	0.416501		625	0.216929	0.510717		625	0.0791522	0.253776		603	562.528	0.349455		625	0.136561	0.405934		603	125.634	0.264235
624.5	0.148852	0.428119		624.5	0.26323	0.739315		624.5	0.170603	0.417974		624.5	0.218394	0.514166		624.5	0.0794566	0.254752		603.2	555.616	0.345161		624.5	0.137473	0.408645		603.2	123.959	0.260712
624	0.148936	0.428361		624	0.262707	0.737846		624	0.1712	0.419436		624	0.21982	0.517523		624	0.0797578	0.255718		603.4	548.321	0.340629		624	0.138366	0.411299		603.4	123.069	0.25884
623.5	0.149042	0.428666		623.5	0.262082	0.73609		623.5	0.17179	0.420882		623.5	0.22128	0.52096		623.5	0.080053	0.256664		603.6	544.942	0.33853		623.5	0.139234	0.413879		603.6	121.91	0.256402
623	0.149139	0.428945		623	0.26138	0.734119		623	0.172436	0.422464		623	0.222746	0.524412		623	0.0803957	0.257763		603.8	535.368	0.332582		623	0.140123	0.416522		603.8	118.692	0.249634
622.5	0.149233	0.429215		622.5	0.260551	0.73179		622.5	0.173037	0.423937		622.5	0.224171	0.527767		622.5	0.0807359	0.258854		604	527.666	0.327798		622.5	0.141067	0.419328		604	117.977	0.24813
622	0.149301	0.429411		622	0.259603	0.729128		622	0.173661	0.425466		622	0.22559	0.531107		622	0.0811061	0.26004		604.2	524.837	0.32604		622	0.141987	0.422063		604.2	116.259	0.244517
621.5	0.149385	0.429652		621.5	0.258601	0.726313		621.5	0.174262	0.426938		621.5	0.226993	0.534411		621.5	0.0814307	0.261081		604.4	518.336	0.322002		621.5	0.142909	0.424804		604.4	116.086	0.244153
621	0.149502	0.429989		621	0.257506	0.723238		621	0.174909	0.428523		621	0.228389	0.537697		621	0.0817871	0.262224		604.6	510.547	0.317163		621	0.1438	0.427452		604.6	114.058	0.239888
620.5	0.149575	0.430199		620.5	0.256311	0.719882		620.5	0.175536	0.430059		620.5	0.229782	0.540977		620.5	0.08215	0.263387		604.8	502.711	0.312295		620.5	0.144704	0.430139		604.8	112.009	0.235578
620	0.149704	0.43057		620	0.254982	0.716149		620	0.177315	0.434418		620	0.231138	0.544169		620	0.0824273	0.264276		605	501.243	0.311383		620	0.145796	0.433385		605	111.289	0.234064
619.5	0.149803	0.430855		619.5	0.253649	0.712405		619.5	0.177951	0.435976		619.5	0.232518	0.547418		619.5	0.0827521	0.265318		605.2	491.817	0.305528		619.5	0.146671	0.435986		605.2	109.454	0.230205
619	0.149879	0.431073		619	0.252248	0.70847		619	0.178576	0.437507		619	0.23388	0.550625		619	0.0831086	0.266461		605.4	484.635	0.301066		619	0.147535	0.438555		605.4	107.4	0.225885
618.5	0.150015	0.431464		618.5	0.250844	0.704527		618.5	0.179199	0.439034		618.5	0.235217	0.553772		618.5	0.0835135	0.267759		605.6	480.596	0.298557		618.5	0.148414	0.441167		605.6	106.417	0.223817
618	0.150122	0.431772		618	0.249383	0.700424		618	0.179832	0.440584		618	0.236538	0.556882		618	0.0838984	0.268993		605.8	470.519	0.292297		618	0.1493	0.443801		605.8	106.677	0.224364
617.5	0.150224	0.432066		617.5	0.247887	0.696222		617.5	0.180503	0.442228		617.5	0.23784	0.559948		617.5	0.0842686	0.27018		606	466.924	0.290064		617.5	0.150159	0.446354		606	106.064	0.223075
617	0.150315	0.432327		617	0.246337	0.691868		617	0.181151	0.443816		617	0.239121	0.562964		617	0.0846386	0.271366		606.2	461.301	0.28657		617	0.151021	0.448917		606.2	102.605	0.2158
616.5	0.150432	0.432664		616.5	0.244747	0.687403		616.5	0.181799	0.445403		616.5	0.240374	0.565913		616.5	0.0850183	0.272584		606.4	453.215	0.281547		616.5	0.151835	0.451336		606.4	102.103	0.214744
616	0.150529	0.432943		616	0.243154	0.682929		616	0.18244	0.446974		616	0.24162	0.568847		616	0.0854086	0.273835		606.6	447.957	0.278281		616	0.15268	0.453848		606.6	101.397	0.213259
615.5	0.150659	0.433317		615.5	0.241595	0.67855		615.5	0.183064	0.448503		615.5	0.242831	0.571698		615.5	0.0858415	0.275223		606.8	440.603	0.273712		615.5	0.153525	0.45636		606.8	100.323	0.211
615	0.150799	0.433719		615	0.240021	0.674129		615	0.183733	0.450142		615	0.244044	0.574554		615	0.086219	0.276433		607	438.3	0.272282		615	0.154373	0.458881		607	99.5388	0.209351
614.5	0.150921	0.43407		614.5	0.238415	0.669619		614.5	0.184379	0.451724		614.5	0.24522	0.577322		614.5	0.0865977	0.277648		607.2	431.802	0.268245		614.5	0.155188	0.461303		607.2	98.06	0.206241
614	0.151049	0.434438		614	0.236816	0.665128		614	0.185021	0.453297		614	0.246346	0.579973		614	0.0870131	0.278979		607.4	425.056	0.264054		614	0.155982	0.463664		607.4	95.8072	0.201503
613.5	0.151167	0.434778		613.5	0.235232	0.660679		613.5	0.185662	0.454868		613.5	0.24747	0.58262		613.5	0.0874228	0.280293		607.6	420.033	0.260934		613.5	0.156792	0.466071		607.6	95.2086	0.200244
613	0.151298	0.435155		613	0.23364	0.656207		613	0.186312	0.45646		613	0.248592	0.585261		613	0.0878693	0.281724		607.8	418.211	0.259802		613	0.157581	0.468417		607.8	93.9384	0.197572
612.5	0.151442	0.435569		612.5	0.23211	0.65191		612.5	0.186983	0.458104		612.5	0.249672	0.587804		612.5	0.0882943	0.283087		608	410.634	0.255095		612.5	0.158372	0.470768		608	93.2336	0.19609
612	0.151627	0.436101		612	0.230607	0.647689		612	0.187661	0.459765		612	0.250715	0.590259		612	0.0887365	0.284505		608.2	406.092	0.252273		612	0.159139	0.473048		608.2	91.1684	0.191746
611.5	0.151752	0.43646		611.5	0.229097	0.643448		611.5	0.188353	0.461461		611.5	0.251733	0.592656		611.5	0.0891476	0.285823		608.4	403.712	0.250795		611.5	0.159911	0.475343		608.4	90.9832	0.191357
611	0.151891	0.43686		611	0.227603	0.639252		611	0.188999	0.463043		611	0.252714	0.594966		611	0.0895926	0.28725		608.6	395.928	0.245959		611	0.160635	0.477495		608.6	89.4438	0.188119
610.5	0.152053	0.437326		610.5	0.226165	0.635213		610.5	0.189688	0.464731		610.5	0.25369	0.597263		610.5	0.0900382	0.288678		608.8	392.313	0.243714		610.5	0.161374	0.479692		608.8	89.0792	0.187352
610	0.152199	0.437746		610	0.224774	0.631306		610	0.190373	0.46641		610	0.25466	0.599547		610	0.0904838	0.290107		609	386.833	0.240309		610	0.16209	0.48182		609	87.2572	0.18352
609.5	0.152357	0.4382		609.5	0.223396	0.627436		609.5	0.191035	0.468031		609.5	0.255562	0.601671		609.5	0.0909377	0.291562		609.2	379.866	0.235981		609.5	0.16279	0.483901		609.2	87.0819	0.183151
609	0.152565	0.438799		609	0.222089	0.623765		609	0.191718	0.469705		609	0.256431	0.603717		609	0.0913624	0.292924		609.4	378.452	0.235103		609	0.163477	0.485943		609.4	86.0445	0.18097
608.5	0.152748	0.439325		608.5	0.220817	0.620192		608.5	0.192408	0.471395		608.5	0.257291	0.605741		608.5	0.0918294	0.294421		609.6	374.269	0.232504		608.5	0.164145	0.487928		609.6	86.1357	0.181161
608	0.152927	0.43984		608	0.219558	0.616656		608	0.193091	0.473069		608	0.258105	0.607658		608	0.0922484	0.295765		609.8	370.32	0.230051		608	0.164808	0.489899		609.8	84.4611	0.177639
607.5	0.153131	0.440426		607.5	0.218349	0.613261		607.5	0.19378	0.474757		607.5	0.258901	0.609532		607.5	0.0927172	0.297268		610	365.028	0.226763		607.5	0.165459	0.491834		610	84.0108	0.176692
607	0.153308	0.440936		607	0.217199	0.610031		607	0.194478	0.476467		607	0.259677	0.611359		607	0.093202	0.298822		610.2	359.637	0.223414		607	0.16613	0.493829		610.2	80.767	0.16987
606.5	0.153495	0.441473		606.5	0.216068	0.606854		606.5	0.195173	0.478169		606.5	0.26041	0.613084		606.5	0.0936675	0.300315		610.4	357.003	0.221778		606.5	0.166785	0.495776		610.4	83.2278	0.175045
606	0.153698	0.442057		606	0.214977	0.60379		606	0.195847	0.479821		606	0.26116	0.61485		606	0.0941307	0.3018		610.6	352.876	0.219214		606	0.167424	0.497675		610.6	81.3428	0.171081
605.5	0.153908	0.442661		605.5	0.213948	0.6009		605.5	0.196559	0.481565		605.5	0.261904	0.616602		605.5	0.0946204	0.30337		610.8	346.384	0.215181		605.5	0.168024	0.499459		610.8	80.8471	0.170038
605	0.15409	0.443185		605	0.212932	0.598046		605	0.197247	0.483251		605	0.262599	0.618238		605	0.0951375	0.305028		611	341.817	0.212344		605	0.168649	0.501317		611	80.8708	0.170088
604.5	0.154304	0.4438		604.5	0.211953	0.595297		604.5	0.197941	0.484951		604.5	0.263215	0.619688		604.5	0.0956366	0.306628		611.2	338.315	0.210169		604.5	0.169263	0.503142		611.2	78.2947	0.16467
604	0.154487	0.444327		604	0.211011	0.592651		604	0.198644	0.486673		604	0.263831	0.621138		604	0.0961845	0.308384		611.4	336.422	0.208993		604	0.169868	0.50494		611.4	76.854	0.16164
603.5	0.154686	0.444899		603.5	0.210113	0.590129		603.5	0.19934	0.488379		603.5	0.264425	0.622537		603.5	0.0966998	0.310037		611.6	331.553	0.205968		603.5	0.170441	0.506644		611.6	76.7486	0.161418
603	0.154914	0.445555		603	0.209245	0.587691		603	0.200052	0.490123		603	0.264973	0.623827		603	0.0971721	0.311551		611.8	327.52	0.203463		603	0.170993	0.508284		611.8	75.3974	0.158576
602.5	0.155123	0.446156		602.5	0.20843	0.585402		602.5	0.200782	0.491911		602.5	0.265515	0.625103		602.5	0.0977182	0.313302		612	325.003	0.201899		602.5	0.171518	0.509845		612	74.3929	0.156464
602	0.155336	0.446768		602	0.207658	0.583234		602	0.201496	0.493661		602	0.266006	0.626259		602	0.0982577	0.315032		612.2	320.211	0.198922		602	0.172072	0.511492		612.2	75.3632	0.158505
601.5	0.155566	0.44743		601.5	0.206903	0.581113		601.5	0.202209	0.495408		601.5	0.266455	0.627316		601.5	0.09881	0.316802		612.4	316.879	0.196852		601.5	0.172618	0.513115		612.4	73.5524	0.154696
601	0.155811	0.448135		601	0.206197	0.57913		601	0.202948	0.497218		601	0.266887	0.628333		601	0.0993542	0.318547		612.6	312.42	0.194082		601	0.173142	0.514672		612.6	72.9361	0.1534
600.5	0.156021	0.448739		600.5	0.205481	0.577119		600.5	0.203679	0.499009		600.5	0.267339	0.629397		600.5	0.0999281	0.320387		612.8	311.047	0.193229		600.5	0.173631	0.516126		612.8	73.0073	0.15355
600	0.156291	0.449515		600	0.20483	0.575291		600	0.204394	0.500761		600	0.267733	0.630325		600	0.100457	0.322083		613	305.546	0.189812		600	0.174097	0.517511		613	71.8113	0.151034
599.5	0.156559	0.450286		599.5	0.204184	0.573476		599.5	0.205137	0.502581		599.5	0.268121	0.631238		599.5	0.101025	0.323904		613.2	303.278	0.188403		599.5	0.17458	0.518947		613.2	70.1694	0.147581
599	0.156815	0.451022		599	0.20356	0.571724		599	0.205866	0.504367		599	0.268495	0.632119		599	0.101642	0.325882		613.4	300.446	0.186644		599	0.175063	0.520383		613.4	70.3027	0.147861
598.5	0.157082	0.45179		598.5	0.202997	0.570143		598.5	0.206623	0.506222		598.5	0.268832	0.632912		598.5	0.102185	0.327623		613.6	297.025	0.184519		598.5	0.175533	0.52178		613.6	68.6705	0.144428
598	0.157346	0.452549		598	0.202449	0.568603		598	0.207386	0.508091		598	0.269117	0.633583		598	0.102774	0.329512		613.8	291.885	0.181325		598	0.175967	0.52307		613.8	69.0752	0.14528
597.5	0.157601	0.453283		597.5	0.201942	0.56718		597.5	0.208138	0.509933		597.5	0.269399	0.634247		597.5	0.103364	0.331403		614	289.014	0.179542		597.5	0.176405	0.524372		614	69.4235	0.146012
597	0.157875	0.454071		597	0.201458	0.56582		597	0.20886	0.511702		597	0.269655	0.63485		597	0.103957	0.333304		614.2	287.79	0.178782		597	0.176835	0.52565		614.2	68.3178	0.143687
596.5	0.15818	0.454948		596.5	0.20104	0.564646		596.5	0.20962	0.513564		596.5	0.269932	0.635502		596.5	0.104559	0.335235		614.4	283.776	0.176288		596.5	0.177301	0.527035		614.4	67.5751	0.142125
596	0.158432	0.455673		596	0.200586	0.563371		596	0.210395	0.515463		596	0.270171	0.636065		596	0.1052	0.33729		614.6	279.851	0.17385		596	0.177737	0.528331		614.6	65.6235	0.13802
595.5	0.158719	0.456498		595.5	0.200199	0.562284		595.5	0.211139	0.517286		595.5	0.270361	0.636512		595.5	0.105836	0.339329		614.8	279.769	0.173799		595.5	0.178158	0.529583		614.8	65.8664	0.138531
595	0.159019	0.457361		595	0.19983	0.561248		595	0.211917	0.519192		595	0.270548	0.636952		595	0.106445	0.341281		615	276.407	0.17171		595	0.178543	0.530727		615	64.6549	0.135983
594.5	0.159325	0.458241		594.5	0.199471	0.560239		594.5	0.212633	0.520946		594.5	0.270709	0.637331		594.5	0.107133	0.343487		615.2	273.318	0.169791		594.5	0.17893	0.531878		615.2	64.5899	0.135846
594	0.159647	0.459167		594	0.199154	0.559349		594	0.213384	0.522786		594	0.27088	0.637734		594	0.107797	0.345616		615.4	270.093	0.167788		594	0.179345	0.533111		615.4	64.582	0.135829
593.5	0.160001	0.460186		593.5	0.198853	0.558504		593.5	0.214144	0.524648		593.5	0.271034	0.638096		593.5	0.108454	0.347723		615.6	265.568	0.164977		593.5	0.179768	0.534369		615.6	63.8763	0.134345
593	0.160336	0.461149		593	0.198577	0.557728		593	0.214948	0.526618		593	0.271153	0.638377		593	0.109146	0.349941		615.8	265.95	0.165214		593	0.18016	0.535534		615.8	63.0498	0.132607
592.5	0.160651	0.462055		592.5	0.198308	0.556973		592.5	0.215709	0.528482		592.5	0.271264	0.638638		592.5	0.109808	0.352064		616	260.039	0.161542		592.5	0.180504	0.536556		616	62.3192	0.13107
592	0.160993	0.463039		592	0.198081	0.556335		592	0.216477	0.530364		592	0.271375	0.638899		592	0.110502	0.354289		616.2	258.549	0.160616		592	0.180857	0.537606		616.2	62.1529	0.130721
591.5	0.161337	0.464028		591.5	0.197879	0.555768		591.5	0.217253	0.532265		591.5	0.271476	0.639137		591.5	0.111188	0.356488		616.4	254.88	0.158337		591.5	0.181251	0.538777		616.4	62.4506	0.131347
591	0.161656	0.464946		591	0.197674	0.555192		591	0.218018	0.534139		591	0.271567	0.639351		591	0.11193	0.358867		616.6	253.112	0.157239		591	0.181662	0.539999		616.6	60.7141	0.127694
590.5	0.161992	0.465912		590.5	0.197482	0.554653		590.5	0.218836	0.536143		590.5	0.271629	0.639497		590.5	0.112657	0.361198		616.8	250.472	0.155599		590.5	0.182054	0.541164		616.8	60.3072	0.126839
590	0.162338	0.466907		590	0.197309	0.554167		590	0.219649	0.538135		590	0.271696	0.639655		590	0.113378	0.36351		617	247.921	0.154014		590	0.1824	0.542192		617	59.5638	0.125275
589.5	0.162665	0.467848		589.5	0.197159	0.553746		589.5	0.220452	0.540102		589.5	0.271777	0.639846		589.5	0.11414	0.365953		617.2	245.426	0.152464		589.5	0.182729	0.54317		617.2	59.2842	0.124687
589	0.16298	0.468754		589	0.197027	0.553375		589	0.22124	0.542033		589	0.271844	0.640003		589	0.114903	0.368399		617.4	241.745	0.150177		589	0.183082	0.54422		617.4	59.2479	0.124611
588.5	0.163353	0.469826		588.5	0.196926	0.553091		588.5	0.22204	0.543993		588.5	0.271872	0.640069		588.5	0.115704	0.370967		617.6	239.233	0.148617		588.5	0.1835	0.545462		617.6	58.3486	0.122719
588	0.163726	0.470899		588	0.196851	0.552881		588	0.222868	0.546022		588	0.271914	0.640168		588	0.116464	0.373404		617.8	239.735	0.148929		588	0.183896	0.546639		617.8	58.1093	0.122216
587.5	0.164086	0.471935		587.5	0.19676	0.552625		587.5	0.223714	0.548094		587.5	0.271948	0.640248		587.5	0.117279	0.376017		618	235.442	0.146262		587.5	0.184228	0.547626		618	57.7563	0.121474
587	0.164471	0.473042		587	0.196741	0.552572		587	0.224561	0.550169		587	0.271968	0.640295		587	0.11805	0.378489		618.2	233.933	0.145324		587	0.184585	0.548687		618.2	57.7525	0.121466
586.5	0.16486	0.474161		586.5	0.196742	0.552575		586.5	0.225377	0.552169		586.5	0.272016	0.640408		586.5	0.118851	0.381057		618.4	233.921	0.145317		586.5	0.184955	0.549787		618.4	56.7066	0.119266
586	0.165274	0.475351		586	0.196761	0.552628		586	0.2262	0.554185		586	0.272018	0.640413		586	0.119682	0.383722		618.6	228.085	0.141691		586	0.185349	0.550958		618.6	56.6897	0.11923
585.5	0.16567	0.47649		585.5	0.196748	0.552592		585.5	0.22703	0.556218		585.5	0.272032	0.640446		585.5	0.120513	0.386386		618.8	228.403	0.141889		585.5	0.185745	0.552135		618.8	56.2118	0.118225
585	0.166121	0.477788		585	0.196766	0.552642		585	0.227856	0.558242		585	0.2721	0.640606		585	0.121327	0.388996		619	224.831	0.13967		585	0.18612	0.55325		619	55.2847	0.116275
584.5	0.166551	0.479024		584.5	0.196807	0.552757		584.5	0.228685	0.560273		584.5	0.272163	0.640754		584.5	0.122151	0.391638		619.2	222.248	0.138065		584.5	0.186463	0.55427		619.2	54.9955	0.115667
584	0.166985	0.480273		584	0.196882	0.552968		584	0.229496	0.56226		584	0.272222	0.640893		584	0.123014	0.394405		619.4	222.203	0.138037		584	0.186868	0.555474		619.4	55.0087	0.115695
583.5	0.167429	0.48155		583.5	0.196969	0.553212		583.5	0.230318	0.564274		583.5	0.272283	0.641037		583.5	0.123888	0.397207		619.6	218.11	0.135495		583.5	0.187285	0.556713		619.6	54.7485	0.115148
583	0.167893	0.482884		583	0.197055	0.553454		583	0.231161	0.566339		583	0.272354	0.641204		583	0.124805	0.400147		619.8	218.609	0.135805		583	0.18771	0.557977		619.8	53.9479	0.113464
582.5	0.168362	0.484233		582.5	0.197163	0.553757		582.5	0.23202	0.568444		582.5	0.272452	0.641435		582.5	0.12571	0.403048		620	216.988	0.134798		582.5	0.18814	0.559255		620	54.9797	0.115634
582	0.168833	0.485588		582	0.197288	0.554108		582	0.232875	0.570539		582	0.27255	0.641666		582	0.126605	0.405918		620.2	214.612	0.133322		582	0.188549	0.56047		620.2	53.6472	0.112831
581.5	0.169308	0.486954		581.5	0.197464	0.554602		581.5	0.233749	0.57268		581.5	0.27265	0.641901		581.5	0.127523	0.408861		620.4	210.66	0.130867		581.5	0.188974	0.561734		620.4	52.6123	0.110655
581	0.169761	0.488257		581	0.197641	0.5551		581	0.234646	0.574877		581	0.272723	0.642073		581	0.128479	0.411926		620.6	210.284	0.130633		581	0.189438	0.563113		620.6	51.9112	0.10918
580.5	0.170215	0.489562		580.5	0.197803	0.555555		580.5	0.235534	0.577053		580.5	0.272858	0.642391		580.5	0.129467	0.415094		620.8	208.367	0.129442		580.5	0.189905	0.564501		620.8	53.0135	0.111498
580	0.170709	0.490983		580	0.19797	0.556024		580	0.236423	0.579231		580	0.272987	0.642694		580	0.130435	0.418198		621	207.971	0.129196		580	0.190371	0.565886		621	52.504	0.110427
579.5	0.171215	0.492439		579.5	0.198162	0.556563		579.5	0.237338	0.581473		579.5	0.273168	0.64312		579.5	0.131408	0.421317		621.2	205.629	0.127741		579.5	0.190836	0.567269		621.2	52.426	0.110263
579	0.171721	0.493894		579	0.198379	0.557172		579	0.238237	0.583675		579	0.273349	0.643547		579	0.132388	0.424459		621.4	202.304	0.125676		579	0.191278	0.568583		621.4	51.1194	0.107515
578.5	0.172218	0.495323		578.5	0.198605	0.557807		578.5	0.239116	0.585829		578.5	0.27353	0.643973		578.5	0.13339	0.427672		621.6	200.137	0.12433		578.5	0.191772	0.570051		621.6	51.7845	0.108914
578	0.172723	0.496776		578	0.198831	0.558442		578	0.240029	0.588066		578	0.273777	0.644554		578	0.134455	0.431086		621.8	200.064	0.124284		578	0.192287	0.571582		621.8	51.5472	0.108415
577.5	0.173239	0.49826		577.5	0.199082	0.559147		577.5	0.240952	0.590327		577.5	0.274018	0.645122		577.5	0.135508	0.434463		622	196.058	0.121796		577.5	0.192835	0.573211		622	50.8277	0.106901
577	0.173769	0.499784		577	0.199341	0.559874		577	0.241866	0.592566		577	0.274287	0.645755		577	0.136552	0.43781		622.2	195.811	0.121642		577	0.193371	0.574804		622.2	50.1844	0.105548
576.5	0.17433	0.501398		576.5	0.199655	0.560756		576.5	0.242803	0.594862		576.5	0.274528	0.646322		576.5	0.13759	0.441138		622.4	194.383	0.120755		576.5	0.193916	0.576424		622.4	48.8898	0.102825
576	0.174873	0.50296		576	0.199961	0.561616		576	0.243736	0.597148		576	0.274842	0.647062		576	0.138699	0.444693		622.6	192.225	0.119414		576	0.194459	0.578038		622.6	50.1271	0.105428
575.5	0.175418	0.504527		575.5	0.200283	0.56252		575.5	0.244656	0.599402		575.5	0.275133	0.647747		575.5	0.139807	0.448246		622.8	192.338	0.119485		575.5	0.195018	0.5797		622.8	49.9596	0.105075
575	0.175984	0.506155		575	0.200605	0.563424		575	0.245604	0.601724		575	0.275477	0.648557		575	0.140937	0.451869		623	188.522	0.117114		575	0.195615	0.581475		623	49.5668	0.104249
574.5	0.176562	0.507817		574.5	0.200936	0.564354		574.5	0.246594	0.60415		574.5	0.275804	0.649326		574.5	0.142076	0.455521		623.2	187.247	0.116322		574.5	0.196219	0.58327		623.2	49.0794	0.103224
574	0.177149	0.509506		574	0.201311	0.565407		574	0.247539	0.606465		574	0.27617	0.650188		574	0.143177	0.459051		623.4	185.83	0.115442		574	0.196838	0.58511		623.4	48.5329	0.102075
573.5	0.177757	0.511254		573.5	0.20168	0.566444		573.5	0.248519	0.608866		573.5	0.276551	0.651085		573.5	0.144323	0.462725		623.6	187.384	0.116407		573.5	0.197441	0.586902		623.6	47.9406	0.100829
573	0.178382	0.513052		573	0.202087	0.567587		573	0.249508	0.611289		573	0.276978	0.65209		573	0.145522	0.466569		623.8	183.002	0.113685		573	0.198063	0.588751		623.8	47.5191	0.0999426
572.5	0.179027	0.514907		572.5	0.202466	0.568651		572.5	0.250476	0.613661		572.5	0.277433	0.653162		572.5	0.146747	0.470497		624	182.519	0.113385		572.5	0.198719	0.590701		624	48.1096	0.101185
572	0.179646	0.516687		572	0.202863	0.569766		572	0.251513	0.616201		572	0.2779	0.654261		572	0.147962	0.474392		624.2	179.585	0.111562		572	0.199429	0.592812		624.2	46.5715	0.0979496
571.5	0.180258	0.518448		571.5	0.20328	0.570937		571.5	0.252516	0.618659		571.5	0.278426	0.655499		571.5	0.149191	0.478333		624.4	180.441	0.112094		571.5	0.200148	0.594949		624.4	47.0402	0.0989354
571	0.180903	0.520303		571	0.203737	0.572221		571	0.253514	0.621104		571	0.278968	0.656775		571	0.150424	0.482286		624.6	178.439	0.11085		571	0.200874	0.597107		624.6	46.8793	0.0985969
570.5	0.181563	0.522201		570.5	0.204199	0.573519		570.5	0.254502	0.623524		570.5	0.279576	0.658207		570.5	0.15172	0.486441		624.8	176.748	0.1098		570.5	0.201564	0.599158		624.8	46.6634	0.0981429
570	0.182212	0.524068		570	0.204651	0.574788		570	0.255538	0.626062		570	0.280193	0.659659		570	0.153036	0.49066		625	175.32	0.108913		570	0.202312	0.601382		625	45.853	0.0964384
569.5	0.182892	0.526023		569.5	0.205138	0.576156		569.5	0.256563	0.628574		569.5	0.280865	0.661242		569.5	0.154374	0.49495		625.2	172.572	0.107206		569.5	0.203115	0.603769		625.2	46.0482	0.096849
569	0.183584	0.528014		569	0.205631	0.577541		569	0.257602	0.631119		569	0.281551	0.662857		569	0.155675	0.499122		625.4	170.903	0.106169		569	0.203918	0.606156		625.4	46.4629	0.0977212
568.5	0.184253	0.529938		568.5	0.20616	0.579026		568.5	0.258677	0.633753		568.5	0.282247	0.664495		568.5	0.157002	0.503376		625.6	171.57	0.106583		568.5	0.204741	0.608602		625.6	45.9512	0.096645
568	0.184982	0.532034		568	0.206705	0.580557		568	0.2597	0.636259		568	0.282989	0.666242		568	0.158335	0.50765		625.8	169.962	0.105584		568	0.205534	0.610959		625.8	44.7824	0.0941867
567.5	0.185737	0.534206		567.5	0.207263	0.582124		567.5	0.260778	0.6389		567.5	0.283733	0.667994		567.5	0.159704	0.512039		626	170.039	0.105632		567.5	0.206374	0.613456		626	44.6905	0.0939934
567	0.186468	0.536308		567	0.207805	0.583646		567	0.261849	0.641524		567	0.284535	0.669882		567	0.161133	0.516621		626.2	166.398	0.10337		567	0.207236	0.616018		626.2	45.1707	0.0950034
566.5	0.187218	0.538466		566.5	0.208387	0.585281		566.5	0.262944	0.644207		566.5	0.285358	0.671819		566.5	0.162522	0.521074		626.4	164.992	0.102497		566.5	0.208142	0.618712		626.4	44.1741	0.0929073
566	0.187991	0.540689		566	0.208975	0.586933		566	0.264045	0.646904		566	0.286204	0.673811		566	0.163932	0.525595		626.6	164.032	0.1019		566	0.209059	0.621437		626.6	44.7503	0.0941192
565.5	0.188751	0.542875		565.5	0.209581	0.588635		565.5	0.265146	0.649602		565.5	0.28709	0.675897		565.5	0.165346	0.530128		626.8	164.989	0.102495		565.5	0.209948	0.62408		626.8	43.9436	0.0924226
565	0.189508	0.545052		565	0.210185	0.590331		565	0.266231	0.65226		565	0.288007	0.678056		565	0.166819	0.534851		627	163.931	0.101838		565	0.210867	0.626812		627	43.4064	0.0912927
564.5	0.190293	0.54731		564.5	0.210803	0.592067		564.5	0.267328	0.654948		564.5	0.288999	0.680391		564.5	0.168297	0.53959		627.2	161.062	0.100055		564.5	0.211834	0.629686		627.2	43.9846	0.0925088
564	0.191097	0.549622		564	0.211428	0.593822		564	0.268455	0.657709		564	0.290011	0.682774		564	0.169796	0.544396		627.4	158.936	0.0987346		564	0.212849	0.632703		627.4	43.744	0.0920028
563.5	0.191896	0.55192		563.5	0.212068	0.59562		563.5	0.269601	0.660516		563.5	0.291065	0.685255		563.5	0.171329	0.549311		627.6	159.294	0.098957		563.5	0.213839	0.635646		627.6	44.0586	0.0926644
563	0.192733	0.554327		563	0.212763	0.597572		563	0.270739	0.663304		563	0.292117	0.687732		563	0.172831	0.554127		627.8	157.755	0.0980009		563	0.214831	0.638595		627.8	43.1938	0.0908456
562.5	0.193579	0.556761		562.5	0.21343	0.599445		562.5	0.271872	0.66608		562.5	0.293253	0.690407		562.5	0.174391	0.559128		628	155.689	0.0967175		562.5	0.215852	0.64163		628	42.3537	0.0890787
562	0.19441	0.559151		562	0.214108	0.601349		562	0.273028	0.668912		562	0.29441	0.693131		562	0.175988	0.564249		628.2	154.468	0.0959589		562	0.216874	0.644668		628.2	42.3855	0.0891456
561.5	0.195286	0.56167		561.5	0.214815	0.603335		561.5	0.274177	0.671728		561.5	0.295598	0.695928		561.5	0.177597	0.569407		628.4	152.903	0.0949867		561.5	0.217962	0.647902		628.4	42.6028	0.0896026
561	0.196183	0.56425		561	0.215537	0.605363		561	0.275383	0.674682		561	0.296812	0.698786		561	0.17922	0.574611		628.6	153.056	0.0950818		561	0.219073	0.651204		628.6	42.0467	0.088433
560.5	0.197068	0.566796		560.5	0.216266	0.60741		560.5	0.276577	0.677607		560.5	0.298021	0.701632		560.5	0.180843	0.579815		628.8	152.044	0.0944531		560.5	0.220175	0.65448		628.8	41.8861	0.0880952
560	0.197963	0.56937		560	0.217037	0.609576		560	0.277787	0.680572		560	0.299271	0.704575		560	0.182496	0.585114		629	150.353	0.0934026		560	0.221265	0.65772		629	41.236	0.0867279
559.5	0.198868	0.571973		559.5	0.21781	0.611747		559.5	0.278967	0.683463		559.5	0.300596	0.707694		559.5	0.184149	0.590414		629.2	148.595	0.0923105		559.5	0.222434	0.661195		629.2	42.1614	0.0886742
559	0.199783	0.574604		559	0.218547	0.613817		559	0.280173	0.686418		559	0.301948	0.710877		559	0.185838	0.595829		629.4	146.33	0.0909034		559	0.223613	0.6647		629.4	41.8387	0.0879955
558.5	0.200678	0.577178		558.5	0.219299	0.615929		558.5	0.281397	0.689416		558.5	0.303295	0.714049		558.5	0.187552	0.601325		629.6	147.275	0.0914905		558.5	0.224828	0.668311		629.6	41.6588	0.0876171
558	0.201611	0.579862		558	0.22009	0.61815		558	0.2826	0.692364		558	0.304676	0.7173		558	0.189265	0.606817		629.8	147.137	0.0914048		558	0.226027	0.671876		629.8	41.4273	0.0871303
557.5	0.20254	0.582534		557.5	0.220872	0.620347		557.5	0.283822	0.695358		557.5	0.306091	0.720631		557.5	0.191002	0.612386		630	145.555	0.090422		557.5	0.227222	0.675428		630	40.9926	0.086216
557	0.203473	0.585217		557	0.221651	0.622535		557	0.285006	0.698258		557	0.307544	0.724052		557	0.19274	0.617958		630.2	144.019	0.0894678		557	0.228475	0.679152		630.2	41.1468	0.0865403
556.5	0.204445	0.588013		556.5	0.22246	0.624807		556.5	0.28622	0.701233		556.5	0.309077	0.727661		556.5	0.194513	0.623643		630.4	142.443	0.0884888		556.5	0.229748	0.682936		630.4	40.6402	0.0854748
556	0.205401	0.590762		556	0.223248	0.62702		556	0.287443	0.704229		556	0.310607	0.731263		556	0.196292	0.629347		630.6	142.382	0.0884509		556	0.231025	0.686732		630.6	40.6627	0.0855221
555.5	0.206393	0.593616		555.5	0.224072	0.629334		555.5	0.288692	0.707289		555.5	0.312134	0.734858		555.5	0.19809	0.635111		630.8	140.914	0.0875389		555.5	0.232299	0.690519		630.8	40.3143	0.0847894
555	0.207365	0.596411		555	0.224907	0.63168		555	0.289935	0.710334		555	0.313711	0.738571		555	0.1999	0.640915		631	138.746	0.0861921		555	0.233601	0.69439		631	38.9502	0.0819204
554.5	0.208345	0.59923		554.5	0.225761	0.634078		554.5	0.291164	0.713345		554.5	0.31531	0.742336		554.5	0.201704	0.646699		631.2	137.667	0.0855218		554.5	0.234882	0.698197		631.2	39.7826	0.0836711
554	0.209362	0.602155		554	0.226603	0.636443		554	0.292414	0.716408		554	0.316958	0.746215		554	0.203543	0.652595		631.4	137.633	0.0855007		554	0.23625	0.702264		631.4	39.4332	0.0829362
553.5	0.21037	0.605054		553.5	0.227438	0.638788		553.5	0.293686	0.719524		553.5	0.318614	0.750114		553.5	0.20539	0.658517		631.6	137.244	0.085259		553.5	0.237621	0.706339		631.6	38.6647	0.0813199
553	0.211385	0.607973		553	0.228327	0.641285		553	0.29497	0.72267		553	0.320284	0.754046		553	0.207262	0.664519		631.8	134.963	0.083842		553	0.238977	0.71037		631.8	38.6623	0.0813149
552.5	0.212365	0.610792		552.5	0.229151	0.643599		552.5	0.296258	0.725825		552.5	0.321924	0.757907		552.5	0.209102	0.670418		632	134.288	0.0834227		552.5	0.240334	0.714404		632	39.0556	0.0821421
552	0.213392	0.613746		552	0.230021	0.646043		552	0.297543	0.728974		552	0.323649	0.761968		552	0.210984	0.676452		632.2	133.723	0.0830717		552	0.241724	0.718536		632.2	38.6965	0.0813868
551.5	0.214407	0.616665		551.5	0.230881	0.648458		551.5	0.298808	0.732073		551.5	0.325418	0.766133		551.5	0.212889	0.68256		632.4	132.793	0.082494		551.5	0.243133	0.722724		632.4	38.6819	0.0813561
551	0.215455	0.619679		551	0.231757	0.650919		551	0.30011	0.735263		551	0.327189	0.770302		551	0.214812	0.688725		632.6	131.495	0.0816876		551	0.244577	0.727016		632.6	38.6361	0.0812598
550.5	0.216538	0.622794		550.5	0.232633	0.653379		550.5	0.301421	0.738475		550.5	0.328992	0.774547		550.5	0.21673	0.694875		632.8	128.874	0.0800594		550.5	0.246046	0.731383		632.8	38.1229	0.0801804
550	0.217598	0.625843		550	0.23354	0.655926		550	0.302721	0.74166		550	0.330779	0.778754		550	0.218637	0.700989		633	128.043	0.0795432		550	0.247484	0.735657		633	38.0705	0.0800702
549.5	0.218676	0.628943		549.5	0.234448	0.658477		549.5	0.303994	0.744778		549.5	0.332613	0.783072		549.5	0.220547	0.707113		633.2	127.36	0.0791189		549.5	0.24892	0.739926		633.2	37.2988	0.0784472
549	0.219744	0.632015		549	0.23531	0.660898		549	0.305274	0.747914		549	0.334481	0.78747		549	0.222453	0.713224		633.4	126.798	0.0787697		549	0.250351	0.74418		633.4	37.5091	0.0788895
548.5	0.220868	0.635248		548.5	0.236241	0.663513		548.5	0.30655	0.751041		548.5	0.336387	0.791957		548.5	0.224394	0.719447		633.6	125.761	0.0781255		548.5	0.251844	0.748618		633.6	37.2324	0.0783075
548	0.221963	0.638397		548	0.237139	0.666035		548	0.307829	0.754174		548	0.33827	0.79639		548	0.226318	0.725615		633.8	125.75	0.0781187		548	0.253353	0.753103		633.8	36.7634	0.0773211
547.5	0.223095	0.641653		547.5	0.238025	0.668523		547.5	0.309123	0.757344		547.5	0.340145	0.800805		547.5	0.228209	0.731678		634	124.772	0.0775111		547.5	0.254847	0.757544		634	36.3034	0.0763536
547	0.224199	0.644828		547	0.238925	0.671051		547	0.310399	0.760471		547	0.342041	0.805268		547	0.230128	0.737831		634.2	122.359	0.0760121		547	0.256344	0.761994		634.2	35.9808	0.0756751
546.5	0.225294	0.647977		546.5	0.239833	0.673601		546.5	0.311675	0.763597		546.5	0.343952	0.809768		546.5	0.232063	0.744035		634.4	121.251	0.0753238		546.5	0.257822	0.766388		634.4	36.8999	0.0776082
546	0.226383	0.65111		546	0.240715	0.676078		546	0.31296	0.766745		546	0.345906	0.814368		546	0.234022	0.750316		634.6	120.331	0.0747523		546	0.259346	0.770918		634.6	36.4911	0.0767484
545.5	0.227474	0.654247		545.5	0.241603	0.678572		545.5	0.314266	0.769945		545.5	0.347874	0.819001		545.5	0.236001	0.756661		634.8	120.246	0.0746995		545.5	0.260901	0.77554		634.8	35.7773	0.0752471
545	0.228604	0.657498		545	0.242529	0.681173		545	0.315555	0.773103		545	0.349855	0.823665		545	0.237999	0.763067		635	118.903	0.0738652		545	0.262472	0.78021		635	35.5867	0.0748463
544.5	0.229709	0.660676		544.5	0.243415	0.683662		544.5	0.316841	0.776253		544.5	0.351833	0.828322		544.5	0.239967	0.769377		635.2	118.941	0.0738888		544.5	0.263992	0.784728		635.2	36.3214	0.0763915
544	0.230818	0.663865		544	0.244314	0.686187		544	0.318119	0.779384		544	0.353804	0.832962		544	0.241932	0.775677		635.4	116.499	0.0723718		544	0.26553	0.7893		635.4	35.4686	0.0745979
543.5	0.231915	0.66702		543.5	0.245209	0.6887		543.5	0.319402	0.782528		543.5	0.355813	0.837692		543.5	0.243909	0.782015		635.6	115.086	0.071494		543.5	0.267111	0.794		635.6	35.014	0.0736417
543	0.233008	0.670164		543	0.246084	0.691158		543	0.32068	0.785659		543	0.357844	0.842474		543	0.245852	0.788245		635.8	114.131	0.0709007		543	0.268696	0.798711		635.8	34.839	0.0732737
542.5	0.234142	0.673426		542.5	0.246957	0.69361		542.5	0.321978	0.788839		542.5	0.35984	0.847173		542.5	0.247786	0.794446		636	114.24	0.0709684		542.5	0.270263	0.803369		636	34.3366	0.072217
542	0.23524	0.676584		542	0.247846	0.696107		542	0.323236	0.791921		542	0.361765	0.851705		542	0.249684	0.800531		636.2	111.573	0.0693116		542	0.271816	0.807985		636.2	34.288	0.0721148
541.5	0.236365	0.679819		541.5	0.248726	0.698578		541.5	0.324471	0.794947		541.5	0.363716	0.856298		541.5	0.251555	0.80653		636.4	112.65	0.0699807		541.5	0.273376	0.812623		636.4	34.7569	0.073101
541	0.237464	0.68298		541	0.249587	0.700997		541	0.325709	0.79798		541	0.36571	0.860992		541	0.253424	0.812522		636.6	111.89	0.0695086		541	0.27496	0.817331		636.6	34.3532	0.0722519
540.5	0.238565	0.686147		540.5	0.250461	0.703451		540.5	0.326931	0.800974		540.5	0.367734	0.865758		540.5	0.255321	0.818604		636.8	109.925	0.0682878		540.5	0.27658	0.822147		636.8	33.5659	0.0705961
540	0.239677	0.689345		540	0.251297	0.705799		540	0.32819	0.804058		540	0.369713	0.870417		540	0.257202	0.824635		637	108.43	0.0673591		540	0.278174	0.826885		637	33.2786	0.0699918
539.5	0.240757	0.692451		539.5	0.252128	0.708133		539.5	0.329415	0.807059		539.5	0.371664	0.87501		539.5	0.259026	0.830483		637.2	108.156	0.0671889		539.5	0.279739	0.831537		637.2	33.5118	0.0704823
539	0.24183	0.695537		539	0.252943	0.710422		539	0.330637	0.810053		539	0.373566	0.879488		539	0.26085	0.836331		637.4	108.491	0.067397		539	0.281297	0.836168		637.4	32.8418	0.0690732
538.5	0.242893	0.698595		538.5	0.253771	0.712748		538.5	0.331798	0.812898		538.5	0.375497	0.884034		538.5	0.262647	0.842093		637.6	107.715	0.0669149		538.5	0.282879	0.840871		637.6	32.9043	0.0692046
538	0.243971	0.701695		538	0.254566	0.714981		538	0.33298	0.815794		538	0.377474	0.888689		538	0.264472	0.847944		637.8	104.865	0.0651445		538	0.284466	0.845588		637.8	33.1498	0.0697209
537.5	0.245038	0.704764		537.5	0.255369	0.717236		537.5	0.334153	0.818667		537.5	0.379388	0.893195		537.5	0.266248	0.853638		638	104.247	0.0647605		537.5	0.286004	0.85016		638	33.726	0.0709328
537	0.246089	0.707787		537	0.256147	0.719421		537	0.335329	0.821549		537	0.38128	0.897649		537	0.267959	0.859124		638.2	102.543	0.063702		537	0.287508	0.854631		638.2	32.4886	0.0683303
536.5	0.247124	0.710764		536.5	0.256904	0.721547		536.5	0.33649	0.824393		536.5	0.383121	0.901983		536.5	0.269643	0.864523		638.4	102.112	0.0634342		536.5	0.28899	0.859036		638.4	31.4833	0.0662159
536	0.248129	0.713654		536	0.257656	0.723659		536	0.337593	0.827095		536	0.385011	0.906433		536	0.2713	0.869836		638.6	102.426	0.0636293		536	0.290495	0.86351		638.6	32.0371	0.0673807
535.5	0.249127	0.716525		535.5	0.258414	0.725788		535.5	0.338705	0.82982		535.5	0.386831	0.910718		535.5	0.27296	0.875158		638.8	100.278	0.0622949		535.5	0.292029	0.86807		638.8	32.0375	0.0673815
535	0.250125	0.719395		535	0.259153	0.727864		535	0.339823	0.832559		535	0.388645	0.914988		535	0.274623	0.88049		639	99.887	0.062052		535	0.293558	0.872615		639	30.8343	0.064851
534.5	0.251065	0.722099		534.5	0.259852	0.729827		534.5	0.340936	0.835286		534.5	0.390392	0.919101		534.5	0.276233	0.885652		639.2	97.1896	0.0603763		534.5	0.295069	0.877106		639.2	31.6269	0.066518
534	0.252028	0.724868		534	0.260556	0.731804		534	0.342005	0.837905		534	0.392113	0.923153		534	0.277781	0.890615		639.4	97.3053	0.0604482		534	0.296509	0.881387		639.4	31.1733	0.065564
533.5	0.252936	0.72748		533.5	0.261218	0.733664		533.5	0.343075	0.840526		533.5	0.393837	0.927212		533.5	0.279313	0.895527		639.6	96.163	0.0597386		533.5	0.297969	0.885726		639.6	30.4954	0.0641382
533	0.253856	0.730126		533	0.261868	0.735489		533	0.344086	0.843003		533	0.395491	0.931106		533	0.280831	0.900394		639.8	96.8167	0.0601447		533	0.299421	0.890043		639.8	30.0607	0.0632239
532.5	0.254746	0.732686		532.5	0.262519	0.737318		532.5	0.345076	0.845428		532.5	0.397146	0.935002		532.5	0.282325	0.905184		640	94.6794	0.0588169		532.5	0.300878	0.894374		640	29.7825	0.0626388
532	0.255623	0.735208		532	0.263157	0.73911		532	0.346081	0.847891		532	0.398749	0.938776		532	0.283782	0.909855		640.2	93.9142	0.0583416		532	0.302303	0.898609		640.2	30.1457	0.0634027
531.5	0.256481	0.737676		531.5	0.263731	0.740722		531.5	0.347071	0.850316		531.5	0.400331	0.942501		531.5	0.285208	0.914427		640.4	92.9786	0.0577604		531.5	0.303708	0.902786		640.4	29.8734	0.06283
531	0.257345	0.740161		531	0.264325	0.74239		531	0.347981	0.852546		531	0.401874	0.946134		531	0.28652	0.918634		640.6	92.795	0.0576463		531	0.305068	0.906829		640.6	30.1545	0.0634212
530.5	0.258192	0.742597		530.5	0.26493	0.744089		530.5	0.348895	0.854785		530.5	0.403392	0.949707		530.5	0.287856	0.922917		640.8	90.9795	0.0565185		530.5	0.306419	0.910844		640.8	29.6491	0.0623582
530	0.258985	0.744878		530	0.265447	0.745541		530	0.34977	0.856929		530	0.404874	0.953196		530	0.289167	0.92712		641	91.5336	0.0568627		530	0.307786	0.914908		641	30.1969	0.0635104
529.5	0.259773	0.747144		529.5	0.265945	0.74694		529.5	0.350628	0.859031		529.5	0.406284	0.956516		529.5	0.290459	0.931263		641.2	89.5012	0.0556001		529.5	0.309122	0.918879		641.2	29.4028	0.0618402
529	0.260526	0.74931		529	0.26646	0.748386		529	0.351486	0.861133		529	0.407659	0.959753		529	0.291672	0.935152		641.4	89.288	0.0554677		529	0.310457	0.922848		641.4	28.7636	0.0604959
528.5	0.26126	0.751421		528.5	0.266934	0.749718		528.5	0.352345	0.863237		528.5	0.40896	0.962816		528.5	0.292852	0.938935		641.6	88.8282	0.055182		528.5	0.311726	0.92662		641.6	28.9929	0.0609781
528	0.261956	0.753423		528	0.267384	0.750982		528	0.353144	0.865195		528	0.410255	0.965865		528	0.294006	0.942635		641.8	87.6556	0.0544536		528	0.312984	0.930359		641.8	29.1794	0.0613704
527.5	0.262653	0.755427		527.5	0.26783	0.752234		527.5	0.353905	0.867059		527.5	0.411489	0.96877		527.5	0.295151	0.946306		642	86.5799	0.0537854		527.5	0.314197	0.933965		642	27.7966	0.058462
527	0.263281	0.757233		527	0.268225	0.753344		527	0.354654	0.868894		527	0.412656	0.971518		527	0.296275	0.94991		642.2	85.0488	0.0528342		527	0.315438	0.937654		642.2	27.734	0.0583304
526.5	0.263907	0.759034		526.5	0.268571	0.754315		526.5	0.355376	0.870663		526.5	0.413774	0.97415		526.5	0.297338	0.953318		642.4	83.9911	0.0521771		526.5	0.316626	0.941185		642.4	26.6079	0.055962
526	0.264498	0.760734		526	0.268926	0.755313		526	0.356097	0.87243		526	0.414834	0.976645		526	0.298342	0.956537		642.6	84.4105	0.0524377		526	0.31779	0.944645		642.6	27.2011	0.0572096
525.5	0.265078	0.762402		525.5	0.269286	0.756324		525.5	0.356785	0.874115		525.5	0.415877	0.979101		525.5	0.299288	0.95957		642.8	82.0374	0.0509635		525.5	0.318916	0.947992		642.8	27.1943	0.0571953
525	0.26562	0.763961		525	0.269588	0.757172		525	0.357441	0.875722		525	0.416872	0.981443		525	0.300206	0.962513		643	81.9535	0.0509113		525	0.319993	0.951194		643	27.2073	0.0572226
524.5	0.266142	0.765462		524.5	0.269885	0.758006		524.5	0.358055	0.877227		524.5	0.41784	0.983722		524.5	0.301105	0.965396		643.2	81.9168	0.0508885		524.5	0.321091	0.954458		643.2	27.355	0.0575333
524	0.266623	0.766846		524	0.270141	0.758725		524	0.358653	0.878692		524	0.418688	0.985719		524	0.301943	0.968083		643.4	80.3113	0.0498912		524	0.322166	0.957653		643.4	26.4437	0.0556166
523.5	0.267068	0.768125		523.5	0.270395	0.759438		523.5	0.359225	0.880093		523.5	0.419475	0.987572		523.5	0.302703	0.970519		643.6	79.7292	0.0495295		523.5	0.323173	0.960646		643.6	26.2288	0.0551646
523	0.267511	0.7694		523	0.270632	0.760104		523	0.359788	0.881473		523	0.420273	0.98945		523	0.303464	0.972959		643.8	78.5918	0.048823		523	0.324108	0.963426		643.8	26.8253	0.0564192
522.5	0.2679	0.770518		522.5	0.270836	0.760677		522.5	0.360264	0.882639		522.5	0.420977	0.991108		522.5	0.304193	0.975296		644	78.5271	0.0487828		522.5	0.325035	0.966181		644	26.575	0.0558928
522	0.268291	0.771643		522	0.271028	0.761216		522	0.360761	0.883856		522	0.421619	0.992619		522	0.304923	0.977637		644.2	78.2125	0.0485873		522	0.325961	0.968934		644.2	26.7527	0.0562665
521.5	0.268658	0.772699		521.5	0.271176	0.761632		521.5	0.361211	0.884959		521.5	0.422173	0.993924		521.5	0.30561	0.97984		644.4	76.1644	0.047315		521.5	0.326853	0.971585		644.4	26.1156	0.0549266
521	0.268973	0.773604		521	0.271284	0.761935		521	0.361638	0.886005		521	0.422666	0.995084		521	0.306243	0.981869		644.6	75.9443	0.0471783		521	0.327682	0.97405		644.6	26.1829	0.0550681
520.5	0.269253	0.77441		520.5	0.271375	0.762191		520.5	0.362031	0.886968		520.5	0.423106	0.99612		520.5	0.306807	0.983677		644.8	75.5624	0.046941		520.5	0.328464	0.976374		644.8	25.7639	0.0541869
520	0.269529	0.775204		520	0.271453	0.76241		520	0.362416	0.887911		520	0.423514	0.997081		520	0.307341	0.985389		645	73.5607	0.0456975		520	0.329189	0.978529		645	25.1247	0.0528425
519.5	0.269763	0.775877		519.5	0.271496	0.762531		519.5	0.362765	0.888766		519.5	0.423881	0.997945		519.5	0.307864	0.987066		645.2	73.5444	0.0456874		519.5	0.329919	0.980699		645.2	24.945	0.0524645
519	0.269952	0.77642		519	0.271504	0.762553		519	0.363091	0.889565		519	0.424137	0.998547		519	0.308352	0.988631		645.4	73.6435	0.045749		519	0.330639	0.982839		645.4	24.4103	0.05134
518.5	0.270159	0.777016		518.5	0.271506	0.762559		518.5	0.363409	0.890344		518.5	0.424368	0.999091		518.5	0.308762	0.989945		645.6	71.3155	0.0443028		518.5	0.331329	0.984891		645.6	23.8597	0.0501819
518	0.270316	0.777467		518	0.2715	0.762542		518	0.363697	0.891049		518	0.424532	0.999477		518	0.30914	0.991157		645.8	70.8446	0.0440102		518	0.331897	0.986579		645.8	24.246	0.0509944
517.5	0.270419	0.777763		517.5	0.271461	0.762432		517.5	0.363941	0.891647		517.5	0.42464	0.999732		517.5	0.309479	0.992244		646	68.553	0.0425866		517.5	0.33244	0.988193		646	23.8439	0.0501487
517	0.27054	0.778111		517	0.271425	0.762331		517	0.364165	0.892196		517	0.424741	0.999969		517	0.309836	0.993389		646.2	68.6877	0.0426703		517	0.332985	0.989813		646.2	24.0865	0.0506589
516.5	0.270633	0.778379		516.5	0.271368	0.762171		516.5	0.364403	0.892779		516.5	0.424754	1		516.5	0.310201	0.994559		646.4	68.5928	0.0426114		516.5	0.333499	0.991341		646.4	23.2394	0.0488773
516	0.270697	0.778563		516	0.271288	0.761946		516	0.364586	0.893228		516	0.424708	0.999892		516	0.310512	0.995556		646.6	68.2127	0.0423752		516	0.333984	0.992783		646.6	23.8588	0.05018
515.5	0.27073	0.778658		515.5	0.271179	0.76164		515.5	0.364742	0.89361		515.5	0.424607	0.999654		515.5	0.310796	0.996467		646.8	66.8599	0.0415349		515.5	0.334378	0.993954		646.8	23.192	0.0487776
515	0.270772	0.778779		515	0.271086	0.761379		515	0.364868	0.893918		515	0.424418	0.999209		515	0.311016	0.997172		647	66.5234	0.0413258		515	0.334753	0.995069		647	23.0237	0.0484236
514.5	0.270746	0.778704		514.5	0.27095	0.760997		514.5	0.364979	0.89419		514.5	0.424153	0.998585		514.5	0.31122	0.997826		647.2	66.7642	0.0414754		514.5	0.335063	0.99599		647.2	23.182	0.0487566
514	0.270688	0.778537		514	0.270777	0.760511		514	0.365058	0.894384		514	0.423873	0.997926		514	0.311385	0.998355		647.4	64.6144	0.0401399		514	0.33538	0.996932		647.4	23.2691	0.0489398
513.5	0.270639	0.778396		513.5	0.270604	0.760025		513.5	0.36516	0.894634		513.5	0.423559	0.997187		513.5	0.311579	0.998977		647.6	63.8697	0.0396773		513.5	0.335674	0.997806		647.6	22.9387	0.0482449
513	0.270541	0.778114		513	0.270435	0.759551		513	0.365227	0.894798		513	0.423116	0.996144		513	0.311713	0.999407		647.8	63.2015	0.0392622		513	0.335904	0.99849		647.8	22.1751	0.0466389
512.5	0.270453	0.777861		512.5	0.270248	0.759026		512.5	0.365236	0.89482		512.5	0.42266	0.99507		512.5	0.311747	0.999516		648	62.8636	0.0390523		512.5	0.336063	0.998963		648	21.8242	0.0459008
512	0.270343	0.777545		512	0.270046	0.758458		512	0.365249	0.894852		512	0.422166	0.993907		512	0.311814	0.999731		648.2	61.9925	0.0385111		512	0.336174	0.999293		648.2	22.289	0.0468784
511.5	0.270216	0.77718		511.5	0.269835	0.757866		511.5	0.365242	0.894835		511.5	0.42162	0.992622		511.5	0.311852	0.999853		648.4	61.5624	0.0382439		511.5	0.336306	0.999685		648.4	21.4773	0.0451712
511	0.270038	0.776668		511	0.269574	0.757133		511	0.365235	0.894818		511	0.421058	0.991298		511	0.311889	0.999971		648.6	60.9323	0.0378525		511	0.336377	0.999896		648.6	21.6641	0.0455641
510.5	0.269898	0.776265		510.5	0.269325	0.756433		510.5	0.365218	0.894776		510.5	0.420431	0.989822		510.5	0.311898	1		648.8	59.9431	0.037238		510.5	0.336412	1		648.8	21.0968	0.044371
510	0.269682	0.775644		510	0.269077	0.755737		510	0.363877	0.89149		510	0.419929	0.98864		510	0.311786	0.999641		649	60.2647	0.0374378		510	0.336303	0.999676		649	21.5945	0.0454177
509.5	0.269453	0.774985		509.5	0.268844	0.755082		509.5	0.363834	0.891385		509.5	0.419224	0.986981		509.5	0.311759	0.999554		649.2	58.8244	0.036543		509.5	0.336292	0.999643		649.2	21.2388	0.0446696
509	0.269251	0.774404		509	0.26861	0.754425		509	0.363766	0.891219		509	0.418504	0.985286		509	0.311678	0.999295		649.4	56.7963	0.0352831		509	0.33623	0.999459		649.4	21.0153	0.0441996
508.5	0.269056	0.773843		508.5	0.268355	0.753709		508.5	0.363672	0.890988		508.5	0.417759	0.983532		508.5	0.311538	0.998846		649.6	57.5747	0.0357667		508.5	0.336115	0.999117		649.6	20.96	0.0440833
508	0.268819	0.773162		508	0.268048	0.752847		508	0.363538	0.89066		508	0.416937	0.981596		508	0.311433	0.998509		649.8	57.2426	0.0355604		508	0.335998	0.998769		649.8	20.9242	0.044008
507.5	0.268582	0.77248		507.5	0.267783	0.752102		507.5	0.363434	0.890405		507.5	0.416075	0.979567		507.5	0.3113	0.998083		650	56.2302	0.0349314		507.5	0.335828	0.998264		650	20.3487	0.0427976
507	0.268308	0.771692		507	0.267524	0.751375		507	0.3633	0.890077		507	0.415172	0.977441		507	0.311181	0.997701		650.2	56.0269	0.0348052		507	0.335682	0.99783		650.2	20.1413	0.0423614
506.5	0.268063	0.770987		506.5	0.26724	0.750577		506.5	0.363177	0.889776		506.5	0.414266	0.975308		506.5	0.310985	0.997073		650.4	54.3883	0.0337872		506.5	0.335471	0.997203		650.4	20.0234	0.0421134
506	0.267818	0.770283		506	0.266965	0.749805		506	0.363059	0.889486		506	0.41332	0.973081		506	0.310752	0.996326		650.6	53.7859	0.033413		506	0.335203	0.996406		650.6	19.4254	0.0408557
505.5	0.267599	0.769653		505.5	0.26669	0.749032		505.5	0.362879	0.889045		505.5	0.412384	0.970877		505.5	0.310507	0.99554		650.8	53.4285	0.033191		505.5	0.334901	0.995508		650.8	19.4836	0.0409781
505	0.267362	0.768971		505	0.26638	0.748162		505	0.362693	0.88859		505	0.411405	0.968572		505	0.31028	0.994812		651	52.4463	0.0325808		505	0.334626	0.994691		651	18.9529	0.0398619
504.5	0.267106	0.768235		504.5	0.2661	0.747375		504.5	0.362521	0.888168		504.5	0.410363	0.966119		504.5	0.310063	0.994117		651.2	52.1328	0.0323861		504.5	0.334315	0.993767		651.2	19.2433	0.0404727
504	0.266878	0.767579		504	0.265865	0.746715		504	0.362403	0.887879		504	0.409367	0.963774		504	0.3098	0.993273		651.4	50.7327	0.0315163		504	0.334	0.99283		651.4	18.9047	0.0397605
503.5	0.266631	0.766869		503.5	0.265588	0.745937		503.5	0.362243	0.887487		503.5	0.408344	0.961366		503.5	0.309505	0.992328		651.6	51.1373	0.0317676		503.5	0.333635	0.991745		651.6	18.1241	0.0381188
503	0.266386	0.766164		503	0.265295	0.745114		503	0.362086	0.887103		503	0.407308	0.958927		503	0.309176	0.991273		651.8	50.1669	0.0311648		503	0.333247	0.990592		651.8	18.5136	0.038938
502.5	0.266149	0.765482		502.5	0.265025	0.744356		502.5	0.36193	0.88672		502.5	0.40626	0.95646		502.5	0.30887	0.990292		652	49.7025	0.0308763		502.5	0.332867	0.989462		652	18.1628	0.0382002
502	0.265922	0.764829		502	0.2648	0.743724		502	0.361763	0.886311		502	0.405185	0.953929		502	0.308608	0.989452		652.2	49.3666	0.0306676		502	0.332459	0.98825		652.2	18.2211	0.0383228
501.5	0.265674	0.764116		501.5	0.264549	0.743019		501.5	0.36162	0.885961		501.5	0.404102	0.951379		501.5	0.308319	0.988525		652.4	48.4589	0.0301037		501.5	0.332037	0.986995		652.4	17.9954	0.0378481
501	0.265456	0.763489		501	0.264356	0.742477		501	0.361506	0.885682		501	0.402986	0.948752		501	0.30801	0.987534		652.6	48.1771	0.0299287		501	0.33157	0.985607		652.6	17.9666	0.0377875
500.5	0.26525	0.762897		500.5	0.264142	0.741876		500.5	0.361368	0.885343		500.5	0.401898	0.94619		500.5	0.307656	0.986399		652.8	46.6658	0.0289898		500.5	0.331104	0.984222		652.8	17.838	0.037517
500	0.265057	0.762342		500	0.263917	0.741244		500	0.361215	0.884969		500	0.400782	0.943563		500	0.307314	0.985303		653	46.5675	0.0289288		500	0.33062	0.982783		653	17.6382	0.0370968
499.5	0.264864	0.761786		499.5	0.263722	0.740696		499.5	0.361077	0.884631		499.5	0.399695	0.941003		499.5	0.307033	0.984402		653.2	45.9682	0.0285565		499.5	0.330158	0.98141		653.2	17.2409	0.0362612
499	0.264697	0.761306		499	0.263551	0.740216		499	0.360947	0.884312		499	0.398605	0.938437		499	0.306718	0.983392		653.4	45.7042	0.0283925		499	0.329692	0.980024		653.4	17.0777	0.035918
498.5	0.264501	0.760742		498.5	0.263369	0.739705		498.5	0.360827	0.884018		498.5	0.39745	0.935718		498.5	0.30637	0.982276		653.6	45.8259	0.0284681		498.5	0.329206	0.97858		653.6	17.0816	0.0359262
498	0.264352	0.760314		498	0.263209	0.739256		498	0.360752	0.883834		498	0.396363	0.933159		498	0.305963	0.980971		653.8	43.5737	0.0270689		498	0.328672	0.976992		653.8	16.3562	0.0344005
497.5	0.264207	0.759897		497.5	0.263061	0.73884		497.5	0.360644	0.88357		497.5	0.395267	0.930579		497.5	0.305564	0.979692		654	44.2664	0.0274993		497.5	0.328149	0.975438		654	16.5417	0.0347906
497	0.264043	0.759425		497	0.262881	0.738334		497	0.360555	0.883352		497	0.394234	0.928147		497	0.305199	0.978522		654.2	44.1573	0.0274315		497	0.327652	0.973961		654.2	16.6963	0.0351158
496.5	0.263915	0.759057		496.5	0.262775	0.738037		496.5	0.360486	0.883183		496.5	0.393177	0.925658		496.5	0.304848	0.977396		654.4	42.9321	0.0266704		496.5	0.32713	0.972409		654.4	16.1254	0.0339151
496	0.263782	0.758674		496	0.262679	0.737767		496	0.36043	0.883045		496	0.392095	0.923111		496	0.304481	0.97622		654.6	42.3415	0.0263035		496	0.326602	0.970839		654.6	15.3874	0.0323629
495.5	0.263693	0.758418		495.5	0.26259	0.737517		495.5	0.360355	0.882862		495.5	0.391003	0.92054		495.5	0.30404	0.974806		654.8	42.3252	0.0262934		495.5	0.326061	0.969231		654.8	15.9545	0.0335556
495	0.263594	0.758134		495	0.26251	0.737292		495	0.360334	0.88281		495	0.389975	0.91812		495	0.303611	0.97343		655	40.8318	0.0253656		495	0.325473	0.967483		655	15.6576	0.0329312
494.5	0.263534	0.757961		494.5	0.26245	0.737124		494.5	0.36028	0.882678		494.5	0.388951	0.915709		494.5	0.303207	0.972135		655.2	40.1218	0.0249246		494.5	0.324926	0.965857		655.2	15.3651	0.032316
494	0.26348	0.757806		494	0.262404	0.736995		494	0.360229	0.882553		494	0.387946	0.913343		494	0.302824	0.970907		655.4	39.6264	0.0246168		494	0.324438	0.964407		655.4	14.7783	0.0310818
493.5	0.263455	0.757734		493.5	0.262401	0.736986		493.5	0.360235	0.882568		493.5	0.386921	0.91093		493.5	0.302408	0.969573		655.6	39.2711	0.0243961		493.5	0.323948	0.96295		655.6	15.2788	0.0321345
493	0.263459	0.757745		493	0.262441	0.737099		493	0.360228	0.882551		493	0.38587	0.908455		493	0.301953	0.968115		655.8	38.705	0.0240444		493	0.323406	0.961339		655.8	15.4147	0.0324203
492.5	0.263451	0.757722		492.5	0.262459	0.737149		492.5	0.36026	0.882629		492.5	0.384871	0.906103		492.5	0.301476	0.966585		656	38.3203	0.0238054		492.5	0.32286	0.959716		656	15.0237	0.031598
492	0.263485	0.75782		492	0.262499	0.737261		492	0.360275	0.882666		492	0.383893	0.903801		492	0.301005	0.965075		656.2	39.5223	0.0245521		492	0.32231	0.958081		656.2	14.4462	0.0303834
491.5	0.263527	0.757941		491.5	0.262556	0.737422		491.5	0.360316	0.882766		491.5	0.382968	0.901623		491.5	0.300589	0.963741		656.4	37.935	0.0235661		491.5	0.321789	0.956532		656.4	14.2113	0.0298893
491	0.26361	0.75818		491	0.262652	0.737691		491	0.360344	0.882835		491	0.381996	0.899335		491	0.300171	0.962401		656.6	37.2198	0.0231218		491	0.321317	0.955129		656.6	14.0571	0.029565
490.5	0.263709	0.758464		490.5	0.262783	0.738059		490.5	0.360435	0.883058		490.5	0.38108	0.897178		490.5	0.299724	0.960968		656.8	36.4578	0.0226484		490.5	0.320803	0.953602		656.8	14.5144	0.0305268
490	0.263793	0.758706		490	0.262883	0.73834		490	0.360523	0.883273		490	0.380161	0.895015		490	0.29925	0.959448		657	36.3121	0.0225579		490	0.320255	0.951973		657	13.9075	0.0292504
489.5	0.263902	0.75902		489.5	0.263026	0.738742		489.5	0.360618	0.883506		489.5	0.379295	0.892976		489.5	0.298815	0.958054		657.2	36.1164	0.0224363		489.5	0.319719	0.950379		657.2	13.7091	0.0288331
489	0.264032	0.759393		489	0.263162	0.739124		489	0.360765	0.883866		489	0.378417	0.890909		489	0.298405	0.956739		657.4	35.6256	0.0221314		489	0.319214	0.948878		657.4	14.1189	0.029695
488.5	0.26422	0.759934		488.5	0.263358	0.739674		488.5	0.360862	0.884104		488.5	0.37758	0.888938		488.5	0.298036	0.955556		657.6	36.0425	0.0223904		488.5	0.318722	0.947416		657.6	13.9884	0.0294205
488	0.264387	0.760415		488	0.263589	0.740323		488	0.361031	0.884518		488	0.376751	0.886986		488	0.29765	0.954318		657.8	33.6241	0.020888		488	0.31826	0.946042		657.8	13.7518	0.0289229
487.5	0.264582	0.760975		487.5	0.263821	0.740974		487.5	0.361232	0.88501		487.5	0.375903	0.88499		487.5	0.297189	0.95284		658	33.4014	0.0207497		487.5	0.317762	0.944562		658	13.5777	0.0285567
487	0.264782	0.761551		487	0.264053	0.741626		487	0.361452	0.885549		487	0.375123	0.883154		487	0.296725	0.951353		658.2	33.8861	0.0210508		487	0.317247	0.943031		658.2	13.0423	0.0274307
486.5	0.265012	0.762212		486.5	0.264321	0.742379		486.5	0.361641	0.886012		486.5	0.374372	0.881385		486.5	0.29631	0.950022		658.4	33.5826	0.0208623		486.5	0.316775	0.941628		658.4	13.1422	0.0276408
486	0.265286	0.763		486	0.264645	0.743289		486	0.361875	0.886586		486	0.373609	0.879589		486	0.295934	0.948817		658.6	33.3585	0.020723		486	0.316344	0.940347		658.6	12.6895	0.0266887
485.5	0.265592	0.76388		485.5	0.26495	0.744145		485.5	0.362138	0.88723		485.5	0.372849	0.8778		485.5	0.295537	0.947544		658.8	32.6511	0.0202836		485.5	0.315924	0.939098		658.8	13	0.0273417
485	0.265911	0.764798		485	0.26529	0.7451		485	0.362408	0.887891		485	0.372138	0.876126		485	0.295118	0.9462		659	32.4496	0.0201584		485	0.31547	0.937749		659	12.774	0.0268664
484.5	0.266231	0.765718		484.5	0.265622	0.746033		484.5	0.362733	0.888688		484.5	0.371424	0.874445		484.5	0.294677	0.944786		659.2	31.5587	0.019605		484.5	0.315041	0.936474		659.2	12.8744	0.0270775
484	0.266618	0.766831		484	0.265992	0.747072		484	0.363006	0.889357		484	0.370764	0.872891		484	0.294241	0.943389		659.4	31.6233	0.0196451		484	0.314609	0.93519		659.4	12.9573	0.0272519
483.5	0.267031	0.768019		483.5	0.266422	0.74828		483.5	0.36331	0.890101		483.5	0.370109	0.871349		483.5	0.29388	0.942231		659.6	30.9801	0.0192455		483.5	0.314173	0.933894		659.6	12.3427	0.0259593
483	0.26747	0.769282		483	0.266876	0.749555		483	0.363613	0.890844		483	0.369438	0.869769		483	0.293514	0.941058		659.8	30.0896	0.0186923		483	0.313794	0.932767		659.8	12.627	0.0265572
482.5	0.26791	0.770547		482.5	0.267327	0.750822		482.5	0.363993	0.891775		482.5	0.368797	0.86826		482.5	0.293101	0.939734		660	30.1942	0.0187573		482.5	0.313397	0.931587		660	12.6439	0.0265928
482	0.26837	0.77187		482	0.267792	0.752128		482	0.364356	0.892664		482	0.368179	0.866805		482	0.292648	0.938281		660.2	29.5321	0.018346		482	0.312945	0.930243		660.2	12.0393	0.0253212
481.5	0.268846	0.773239		481.5	0.268301	0.753557		481.5	0.364724	0.893566		481.5	0.367627	0.865506		481.5	0.292225	0.936925		660.4	28.9605	0.0179909		481.5	0.31253	0.92901		660.4	12.0272	0.0252957
481	0.26936	0.774718		481	0.268842	0.755077		481	0.365105	0.894499		481	0.367061	0.864173		481	0.291824	0.935639		660.6	29.0065	0.0180195		481	0.312154	0.927892		660.6	11.6395	0.0244803
480.5	0.26991	0.776299		480.5	0.269401	0.756647		480.5	0.3655	0.895467		480.5	0.366519	0.862897		480.5	0.291437	0.934398		660.8	28.6708	0.0178109		480.5	0.31179	0.92681		660.8	11.4075	0.0239924
480	0.27043	0.777795		480	0.269953	0.758197		480	0.365939	0.896542		480	0.365985	0.86164		480	0.291057	0.93318		661	28.8165	0.0179014		480	0.311439	0.925767		661	11.4632	0.0241095
479.5	0.270972	0.779354		479.5	0.270533	0.759826		479.5	0.366387	0.89764		479.5	0.365501	0.8605		479.5	0.290633	0.931821		661.2	28.5122	0.0177124		479.5	0.311126	0.924836		661.2	11.4856	0.0241566
479	0.271533	0.780967		479	0.271116	0.761463		479	0.366869	0.898821		479	0.365052	0.859443		479	0.29021	0.930464		661.4	26.816	0.0166587		479	0.310785	0.923823		661.4	11.5298	0.0242496
478.5	0.272121	0.782659		478.5	0.271737	0.763208		478.5	0.367347	0.899992		478.5	0.364576	0.858323		478.5	0.289855	0.929326		661.6	27.3534	0.0169925		478.5	0.310483	0.922925		661.6	11.2439	0.0236483
478	0.272736	0.784427		478	0.272396	0.765058		478	0.367838	0.901195		478	0.364163	0.85735		478	0.289527	0.928275		661.8	26.7151	0.016596		478	0.31021	0.922113		661.8	11.1939	0.0235431
477.5	0.273387	0.7863		477.5	0.273084	0.766991		477.5	0.368356	0.902464		477.5	0.363735	0.856343		477.5	0.289196	0.927213		662	26.4436	0.0164274		477.5	0.309912	0.921228		662	11.1058	0.0233578
477	0.274056	0.788224		477	0.273792	0.768979		477	0.368882	0.903753		477	0.363336	0.855403		477	0.288835	0.926056		662.2	25.6908	0.0159597		477	0.30964	0.920419		662.2	10.7989	0.0227123
476.5	0.274729	0.79016		476.5	0.274517	0.771016		476.5	0.369436	0.90511		476.5	0.362958	0.854513		476.5	0.288435	0.924773		662.4	25.4388	0.0158031		476.5	0.309367	0.919608		662.4	10.4755	0.0220322
476	0.275472	0.792297		476	0.275278	0.773153		476	0.369992	0.906472		476	0.362596	0.853661		476	0.288083	0.923645		662.6	25.53	0.0158598		476	0.309086	0.918772		662.6	10.6392	0.0223765
475.5	0.276234	0.794488		475.5	0.276059	0.775346		475.5	0.370564	0.907873		475.5	0.362229	0.852797		475.5	0.287766	0.922629		662.8	24.8973	0.0154668		475.5	0.308822	0.917987		662.8	10.5156	0.0221165
475	0.277025	0.796763		475	0.276883	0.777661		475	0.371189	0.909405		475	0.361884	0.851985		475	0.28748	0.921712		663	25.1451	0.0156207		475	0.308563	0.917218		663	10.336	0.0217388
474.5	0.277866	0.799182		474.5	0.277732	0.780045		474.5	0.371814	0.910936		474.5	0.361539	0.851173		474.5	0.287159	0.920682		663.2	24.87	0.0154498		474.5	0.308318	0.916489		663.2	10.7259	0.0225588
474	0.278712	0.801615		474	0.278588	0.782449		474	0.372449	0.912492		474	0.361237	0.850462		474	0.286811	0.919567		663.4	24.5148	0.0152291		474	0.308079	0.915779		663.4	10.5173	0.0221201
473.5	0.279557	0.804046		473.5	0.279444	0.784854		473.5	0.373093	0.914069		473.5	0.360912	0.849697		473.5	0.286487	0.918528		663.6	24.1973	0.0150319		473.5	0.307858	0.915122		663.6	10.1902	0.0214321
473	0.280446	0.806602		473	0.280363	0.787435		473	0.373772	0.915733		473	0.360678	0.849146		473	0.286184	0.917556		663.8	23.7326	0.0147432		473	0.307631	0.914447		663.8	10.3252	0.0217161
472.5	0.281351	0.809205		472.5	0.281325	0.790137		472.5	0.374454	0.917404		472.5	0.360454	0.848618		472.5	0.28596	0.916838		664	23.419	0.0145484		472.5	0.307463	0.913948		664	10.0019	0.0210361
472	0.28231	0.811964		472	0.282314	0.792914		472	0.375173	0.919165		472	0.36025	0.848138		472	0.285678	0.915934		664.2	23.3588	0.014511		472	0.307298	0.913457		664.2	9.73932	0.0204838
471.5	0.283262	0.814702		471.5	0.283301	0.795687		471.5	0.375913	0.920978		471.5	0.360055	0.847679		471.5	0.285381	0.914982		664.4	22.5197	0.0139897		471.5	0.307101	0.912872		664.4	9.49582	0.0199717
471	0.284241	0.817517		471	0.284306	0.798509		471	0.37664	0.92276		471	0.359876	0.847257		471	0.285084	0.91403		664.6	22.4008	0.0139159		471	0.306937	0.912384		664.6	9.43189	0.0198372
470.5	0.285223	0.820342		470.5	0.285312	0.801335		470.5	0.377382	0.924577		470.5	0.359738	0.846933		470.5	0.284828	0.913209		664.8	22.4007	0.0139158		470.5	0.306774	0.9119		664.8	9.56417	0.0201154
470	0.286247	0.823287		470	0.286388	0.804357		470	0.378179	0.92653		470	0.359558	0.846509		470	0.284626	0.912561		665	21.7358	0.0135028		470	0.30667	0.911591		665	9.11429	0.0191693
469.5	0.287324	0.826385		469.5	0.287498	0.807474		469.5	0.378996	0.928532		469.5	0.359469	0.846299		469.5	0.284398	0.91183		665.2	21.8597	0.0135797		469.5	0.306577	0.911314		665.2	9.24398	0.019442
469	0.288406	0.829497		469	0.288626	0.810642		469	0.379805	0.930514		469	0.359334	0.845981		469	0.284166	0.911086		665.4	21.4956	0.0133535		469	0.306484	0.911038		665.4	9.02176	0.0189746
468.5	0.289531	0.832732		468.5	0.289774	0.813867		468.5	0.380651	0.932586		468.5	0.359217	0.845706		468.5	0.283923	0.910307		665.6	20.9001	0.0129836		468.5	0.306336	0.910598		665.6	9.25157	0.019458
468	0.290621	0.835867		468	0.290908	0.817052		468	0.381523	0.934723		468	0.359142	0.845529		468	0.2837	0.909592		665.8	21.278	0.0132184		468	0.306232	0.910289		665.8	8.89353	0.0187049
467.5	0.29178	0.839201		467.5	0.29212	0.820456		467.5	0.382392	0.936852		467.5	0.359083	0.845391		467.5	0.283542	0.909086		666	20.7416	0.0128851		467.5	0.306182	0.91014		666	8.79685	0.0185016
467	0.292995	0.842695		467	0.29337	0.823967		467	0.383291	0.939054		467	0.359044	0.845299		467	0.283395	0.908614		666.2	20.4149	0.0126822		467	0.306116	0.909944		666.2	8.79776	0.0185035
466.5	0.294227	0.846239		466.5	0.294683	0.827654		466.5	0.38422	0.94133		466.5	0.359027	0.845259		466.5	0.28321	0.908021		666.4	19.7416	0.0122639		466.5	0.30607	0.909807		666.4	8.3634	0.01759
466	0.295464	0.849796		466	0.295976	0.831286		466	0.385139	0.943582		466	0.35905	0.845313		466	0.282971	0.907255		666.6	19.6108	0.0121827		466	0.305982	0.909545		666.6	8.92705	0.0187754
465.5	0.296697	0.853343		465.5	0.297321	0.835063		465.5	0.386071	0.945865		465.5	0.359054	0.845322		465.5	0.282788	0.906668		666.8	19.761	0.012276		465.5	0.30593	0.909391		666.8	8.75798	0.0184199
465	0.297991	0.857064		465	0.298664	0.838835		465	0.386996	0.948132		465	0.359111	0.845456		465	0.282653	0.906235		667	19.3259	0.0120057		465	0.305915	0.909346		667	8.39755	0.0176618
464.5	0.299306	0.860847		464.5	0.300058	0.842751		464.5	0.387946	0.950459		464.5	0.359165	0.845584		464.5	0.282523	0.905819		667.2	18.3867	0.0114222		464.5	0.305936	0.909409		667.2	8.31847	0.0174955
464	0.300663	0.864749		464	0.301496	0.846789		464	0.388918	0.95284		464	0.359218	0.845708		464	0.282417	0.905479		667.4	18.8296	0.0116974		464	0.305939	0.909418		667.4	8.15408	0.0171497
463.5	0.302057	0.868759		463.5	0.302933	0.850825		463.5	0.389916	0.955285		463.5	0.359293	0.845885		463.5	0.282225	0.904863		667.6	18.2911	0.0113628		463.5	0.305935	0.909406		667.6	7.7501	0.0163001
463	0.303425	0.872693		463	0.304388	0.854912		463	0.390886	0.957662		463	0.359395	0.846125		463	0.282053	0.904312		667.8	17.8443	0.0110853		463	0.305963	0.909489		667.8	7.79576	0.0163961
462.5	0.304824	0.876717		462.5	0.305884	0.859114		462.5	0.391859	0.960046		462.5	0.359535	0.846455		462.5	0.28187	0.903725		668	17.927	0.0111367		462.5	0.306002	0.909605		668	7.92353	0.0166648
462	0.306287	0.880925		462	0.307441	0.863487		462	0.392832	0.96243		462	0.359684	0.846805		462	0.281808	0.903526		668.2	18.0515	0.011214		462	0.306076	0.909825		668.2	8.01486	0.0168569
461.5	0.307791	0.885251		461.5	0.309024	0.867933		461.5	0.393841	0.964902		461.5	0.359849	0.847194		461.5	0.28172	0.903244		668.4	17.6753	0.0109803		461.5	0.306153	0.910054		668.4	7.65079	0.0160912
461	0.309272	0.88951		461	0.31064	0.872472		461	0.394851	0.967376		461	0.360011	0.847575		461	0.281595	0.902843		668.6	17.0981	0.0106217		461	0.306235	0.910297		668.6	7.66796	0.0161273
460.5	0.31078	0.893847		460.5	0.31227	0.87705		460.5	0.395873	0.96988		460.5	0.36018	0.847973		460.5	0.281463	0.90242		668.8	17.1127	0.0106308		460.5	0.306315	0.910535		668.8	7.66169	0.0161141
460	0.312334	0.898317		460	0.313943	0.881748		460	0.396845	0.972261		460	0.36037	0.84842		460	0.281346	0.902045		669	16.9012	0.0104994		460	0.306441	0.91091		669	7.45088	0.0156708
459.5	0.313885	0.902778		459.5	0.315657	0.886562		459.5	0.397816	0.97464		459.5	0.360597	0.848955		459.5	0.281293	0.901875		669.2	16.6407	0.0103376		459.5	0.306582	0.911329		669.2	7.57165	0.0159248
459	0.315495	0.907408		459	0.31743	0.891542		459	0.398805	0.977063		459	0.360804	0.849442		459	0.281259	0.901766		669.4	16.3198	0.0101382		459	0.306734	0.911781		669.4	7.40846	0.0155815
458.5	0.317142	0.912145		458.5	0.319212	0.896547		458.5	0.399785	0.979464		458.5	0.361035	0.849986		458.5	0.281247	0.901727		669.6	16.0997	0.0100015		458.5	0.306887	0.912236		669.6	7.6785	0.0161495
458	0.318789	0.916882		458	0.321058	0.901732		458	0.400753	0.981836		458	0.361267	0.850532		458	0.281167	0.901471		669.8	16.2365	0.0100865		458	0.307035	0.912676		669.8	7.14723	0.0150321
457.5	0.320441	0.921634		457.5	0.322911	0.906936		457.5	0.401656	0.984048		457.5	0.361528	0.851147		457.5	0.281064	0.901141		670	15.5712	0.00967318		457.5	0.307193	0.913145		670	7.09436	0.0149209
457	0.322134	0.926503		457	0.324847	0.912374		457	0.40253	0.986189		457	0.361814	0.85182		457	0.280999	0.900932		670.2	15.24	0.00946743		457	0.307367	0.913662		670.2	6.97845	0.0146771
456.5	0.323865	0.931482		456.5	0.326811	0.91789		456.5	0.403347	0.988191		456.5	0.362111	0.852519		456.5	0.280971	0.900843		670.4	15.2598	0.00947973		456.5	0.307581	0.914299		670.4	7.1124	0.0149589
456	0.325615	0.936515		456	0.328817	0.923524		456	0.40417	0.990207		456	0.36238	0.853153		456	0.280939	0.90074		670.6	14.8968	0.00925422		456	0.307803	0.914958		670.6	7.10376	0.0149407
455.5	0.327388	0.941614		455.5	0.330882	0.929324		455.5	0.404926	0.99206		455.5	0.362672	0.85384		455.5	0.280896	0.900602		670.8	14.6332	0.00909047		455.5	0.308045	0.915678		670.8	6.7517	0.0142002
455	0.329171	0.946742		455	0.332989	0.935242		455	0.405586	0.993677		455	0.36297	0.854542		455	0.280806	0.900314		671	14.7027	0.00913364		455	0.30827	0.916347		671	6.40556	0.0134722
454.5	0.330941	0.951833		454.5	0.335118	0.941221		454.5	0.406179	0.995129		454.5	0.363265	0.855236		454.5	0.280733	0.90008		671.2	14.6638	0.00910948		454.5	0.308509	0.917057		671.2	7.02708	0.0147794
454	0.332763	0.957074		454	0.337305	0.947364		454	0.406703	0.996413		454	0.363607	0.856041		454	0.280694	0.899954		671.4	14.7209	0.00914495		454	0.308804	0.917934		671.4	6.56212	0.0138015
453.5	0.334599	0.962354		453.5	0.339535	0.953627		453.5	0.407186	0.997597		453.5	0.363939	0.856823		453.5	0.280677	0.8999		671.6	14.5741	0.00905375		453.5	0.309105	0.918829		671.6	6.69291	0.0140766
453	0.336431	0.967623		453	0.341768	0.959898		453	0.407605	0.998623		453	0.364229	0.857506		453	0.280617	0.899708		671.8	14.1506	0.00879067		453	0.309434	0.919807		671.8	6.58492	0.0138495
452.5	0.338274	0.972924		452.5	0.344067	0.966355		452.5	0.407921	0.999397		452.5	0.364566	0.858299		452.5	0.280508	0.899358		672	13.4794	0.0083737		452.5	0.309717	0.920648		672	6.69725	0.0140857
452	0.340107	0.978196		452	0.346432	0.972998		452	0.408104	0.999846		452	0.364938	0.859175		452	0.280402	0.899018		672.2	14.1338	0.00878023		452	0.310016	0.921537		672.2	6.21825	0.0130783
451.5	0.341963	0.983534		451.5	0.348816	0.979694		451.5	0.408159	0.99998		451.5	0.365268	0.859952		451.5	0.280293	0.898669		672.4	13.9804	0.00868493		451.5	0.310358	0.922553		672.4	6.19933	0.0130385
451	0.343848	0.988956		451	0.351265	0.986572		451	0.408167	1		451	0.365602	0.860738		451	0.280193	0.898348		672.6	13.4517	0.00835649		451	0.310756	0.923736		672.6	6.4568	0.01358
450.5	0.34574	0.994397		450.5	0.353799	0.993689		450.5	0.408054	0.999723		450.5	0.365943	0.861541		450.5	0.280077	0.897976		672.8	13.6615	0.00848683		450.5	0.311164	0.924949		672.8	5.98369	0.0125849
450	0.347688	1		450	0.356046	1		450	0.403975	0.98973		450	0.366387	0.862586		450	0.280053	0.897899		673	13.6031	0.00845055		450	0.311528	0.926031		673	6.45284	0.0135717
																				673.2	12.9823	0.00806489						673.2	6.31871	0.0132896
																				673.4	13.1459	0.00816652						673.4	5.89541	0.0123993
																				673.6	12.6294	0.00784566						673.6	6.11873	0.012869
																				673.8	12.4972	0.00776354						673.8	5.90839	0.0124266
																				674	12.2994	0.00764066						674	6.14893	0.0129325
																				674.2	12.2925	0.00763637						674.2	5.63298	0.0118473
																				674.4	12.0198	0.00746697						674.4	5.65481	0.0118932
																				674.6	11.9846	0.0074451						674.6	5.6192	0.0118184
																				674.8	11.9621	0.00743112						674.8	5.46828	0.0115009
																				675	11.856	0.00736521						675	5.7895	0.0121765
																				675.2	11.076	0.00688066						675.2	5.82612	0.0122535
																				675.4	11.1095	0.00690147						675.4	5.52324	0.0116165
																				675.6	10.8913	0.00676592						675.6	5.61727	0.0118143
																				675.8	11.1891	0.00695092						675.8	5.59872	0.0117753
																				676	10.9497	0.0068022						676	5.4665	0.0114972
																				676.2	10.8348	0.00673082						676.2	5.38423	0.0113242
																				676.4	11.0372	0.00685655						676.4	5.19654	0.0109294
																				676.6	10.6536	0.00661825						676.6	5.33393	0.0112184
																				676.8	10.559	0.00655949						676.8	5.51165	0.0115921
																				677	10.2887	0.00639157						677	5.30922	0.0111664
																				677.2	10.131	0.0062936						677.2	4.6517	0.0097835
																				677.4	10.1234	0.00628888						677.4	4.95854	0.0104288
																				677.6	9.96615	0.00619119						677.6	4.88421	0.0102725
																				677.8	9.44109	0.00586501						677.8	5.01442	0.0105464
																				678	9.39368	0.00583556						678	4.76843	0.010029
																				678.2	9.45849	0.00587582						678.2	5.02493	0.0105685
																				678.4	9.34277	0.00580394						678.4	4.89113	0.0102871
																				678.6	9.10613	0.00565693						678.6	5.01126	0.0105397
																				678.8	9.53394	0.0059227						678.8	4.78764	0.0100694
																				679	9.27487	0.00576176						679	4.82168	0.010141
																				679.2	8.9109	0.00553565						679.2	4.76449	0.0100207
																				679.4	9.08917	0.00564639						679.4	4.61793	0.00971247
																				679.6	8.68421	0.00539482						679.6	4.65265	0.00978549
																				679.8	8.61316	0.00535069						679.8	4.37479	0.0092011
																				680	8.90034	0.00552909						680	4.39567	0.00924501
																				680.2	8.22295	0.00510828						680.2	4.52226	0.00951126
																				680.4	8.38135	0.00520668						680.4	4.37637	0.00920442
																				680.6	8.20505	0.00509716						680.6	3.86005	0.00811849
																				680.8	7.97293	0.00495296						680.8	4.37952	0.00921104
																				681	8.16395	0.00507163						681	4.55398	0.00957797
																				681.2	7.84899	0.00487597						681.2	4.05154	0.00852123
																				681.4	8.1201	0.00504439						681.4	4.14901	0.00872623
																				681.6	7.88989	0.00490137						681.6	4.11473	0.00865414
																				681.8	7.52531	0.00467489						681.8	4.23508	0.00890726
																				682	7.54513	0.0046872						682	3.94066	0.00828803
																				682.2	7.69756	0.0047819						682.2	3.82729	0.00804959
																				682.4	7.32209	0.00454864						682.4	4.18545	0.00880287
																				682.6	7.47816	0.0046456						682.6	4.22878	0.00889401
																				682.8	7.25579	0.00450746						682.8	4.10623	0.00863626
																				683	7.14804	0.00444052						683	3.98804	0.00838768
																				683.2	7.3302	0.00455368						683.2	3.94484	0.00829682
																				683.4	7.31748	0.00454578						683.4	3.81955	0.00803331
																				683.6	6.79221	0.00421947						683.6	3.88391	0.00816867
																				683.8	7.18591	0.00446405						683.8	3.66321	0.00770449
																				684	6.90197	0.00428766						684	3.74724	0.00788123
																				684.2	6.9016	0.00428743						684.2	3.85401	0.00810579
																				684.4	6.1915	0.0038463						684.4	3.44958	0.00725519
																				684.6	6.69896	0.00416154						684.6	3.65784	0.0076932
																				684.8	6.47384	0.00402169						684.8	3.94281	0.00829255
																				685	6.58533	0.00409095						685	3.49912	0.00735938
																				685.2	6.4162	0.00398589						685.2	3.66866	0.00771596
																				685.4	6.438	0.00399943						685.4	3.51681	0.00739659
																				685.6	6.0921	0.00378455						685.6	3.49813	0.0073573
																				685.8	6.21362	0.00386004						685.8	3.58881	0.00754802
																				686	5.98567	0.00371843						686	3.56181	0.00749123
																				686.2	5.98555	0.00371836						686.2	3.43204	0.0072183
																				686.4	6.4041	0.00397837						686.4	3.41199	0.00717613
																				686.6	6.06938	0.00377043						686.6	3.54373	0.0074532
																				686.8	6.07881	0.00377629						686.8	3.4548	0.00726617
																				687	5.65324	0.00351192						687	3.18581	0.00670042
																				687.2	5.48084	0.00340482						687.2	3.54389	0.00745354
																				687.4	5.68575	0.00353211						687.4	3.42478	0.00720303
																				687.6	5.70706	0.00354535						687.6	3.44316	0.00724168
																				687.8	5.81282	0.00361105						687.8	3.28728	0.00691384
																				688	5.31131	0.0032995						688	3.48867	0.0073374
																				688.2	5.69707	0.00353915						688.2	3.16194	0.00665022
																				688.4	5.37601	0.0033397						688.4	3.4175	0.00718772
																				688.6	5.26448	0.00327041						688.6	3.29065	0.00692092
																				688.8	5.51955	0.00342887						688.8	3.32505	0.00699327
																				689	5.49151	0.00341145						689	3.12167	0.00656552
																				689.2	5.29001	0.00328627						689.2	3.26345	0.00686372
																				689.4	5.29778	0.0032911						689.4	3.0065	0.0063233
																				689.6	5.18912	0.0032236						689.6	3.073	0.00646316
																				689.8	5.38632	0.0033461						689.8	3.01136	0.00633352
																				690	4.98228	0.0030951						690	3.04828	0.00641117
																				690.2	5.09504	0.00316515						690.2	3.16252	0.00665144
																				690.4	5.07636	0.00315355						690.4	3.12838	0.00657964
																				690.6	4.49754	0.00279397						690.6	3.12176	0.00656571
																				690.8	5.05123	0.00313794						690.8	3.16597	0.0066587
																				691	4.76426	0.00295966						691	3.10889	0.00653864
																				691.2	4.98632	0.00309761						691.2	2.97076	0.00624813
																				691.4	4.42806	0.00275081						691.4	3.09989	0.00651972
																				691.6	5.07798	0.00315455						691.6	2.89883	0.00609684
																				691.8	4.66034	0.00289511						691.8	2.80745	0.00590465
																				692	4.71678	0.00293017						692	3.01757	0.00634658
																				692.2	4.65598	0.0028924						692.2	3.0486	0.00641184
																				692.4	4.70253	0.00292132						692.4	3.01734	0.0063461
																				692.6	4.50983	0.00280161						692.6	2.95954	0.00622453
																				692.8	4.32015	0.00268377						692.8	2.93603	0.00617508
																				693	4.34647	0.00270012						693	2.88709	0.00607215
																				693.2	4.46387	0.00277306						693.2	2.70106	0.00568089
																				693.4	4.16872	0.0025897						693.4	2.97089	0.0062484
																				693.6	4.30326	0.00267328						693.6	2.63724	0.00554667
																				693.8	4.09173	0.00254187						693.8	2.79011	0.00586818
																				694	4.47069	0.00277729						694	2.89794	0.00609497
																				694.2	3.95407	0.00245636						694.2	2.81117	0.00591248
																				694.4	4.34539	0.00269945						694.4	2.73028	0.00574235
																				694.6	4.11781	0.00255807						694.6	2.74664	0.00577676
																				694.8	3.8664	0.00240189						694.8	2.80488	0.00589925
																				695	4.06943	0.00252802						695	2.41828	0.00508615
																				695.2	4.1247	0.00256236						695.2	2.64957	0.0055726
																				695.4	4.15485	0.00258109						695.4	2.60569	0.00548031
																				695.6	3.89898	0.00242213						695.6	2.6558	0.0055857
																				695.8	3.89468	0.00241946						695.8	2.62388	0.00551857
																				696	3.98352	0.00247465						696	2.69742	0.00567324
																				696.2	3.78009	0.00234828						696.2	2.74147	0.00576588
																				696.4	3.49668	0.00217222						696.4	2.41612	0.0050816
																				696.6	3.60672	0.00224057						696.6	2.5043	0.00526707
																				696.8	3.78378	0.00235057						696.8	2.47569	0.00520689
																				697	3.96906	0.00246567						697	2.79745	0.00588362
																				697.2	3.77079	0.0023425						697.2	2.40305	0.00505412
																				697.4	3.74475	0.00232632						697.4	2.45964	0.00517314
																				697.6	3.55737	0.00220992						697.6	2.66389	0.00560272
																				697.8	3.41451	0.00212117						697.8	2.33348	0.0049078
																				698	3.3623	0.00208874						698	2.45456	0.00516245
																				698.2	3.29873	0.00204924						698.2	2.65112	0.00557586
																				698.4	3.34961	0.00208085						698.4	2.53551	0.00533271
																				698.6	3.48977	0.00216792						698.6	2.41966	0.00508905
																				698.8	3.47607	0.00215941						698.8	2.44265	0.0051374
																				699	3.43745	0.00213542						699	2.37687	0.00499905
																				699.2	3.33318	0.00207065						699.2	2.43148	0.00511391
																				699.4	3.29111	0.00204451						699.4	2.48775	0.00523226
																				699.6	3.14235	0.0019521						699.6	2.40076	0.0050493
																				699.8	3.15498	0.00195994						699.8	2.38801	0.00502248
																				700	3.09173	0.00192065						700	2.47206	0.00519926

## Sheet: Fig. 5a
AuNP-TiNS 0.40 wt%				AuNP-TiNS 0.45 wt%				AuNP-TiNS 0.50 wt%				AuNP-TiNS 0.55 wt%				AuNP-TiNS 0.60 wt%				AuNPs
Wavelength (nm)	Extinction (a.u.)	Normalized extinction (a.u.)		Wavelength (nm)	Extinction (a.u.)	Normalized extinction (a.u.)		Wavelength (nm)	Extinction (a.u.)	Normalized extinction (a.u.)		Wavelength (nm)	Extinction (a.u.)	Normalized extinction (a.u.)		Wavelength (nm)	Extinction (a.u.)	Normalized extinction (a.u.)		Wavelength (nm)	Extinction (a.u.)
1400	0.03564	0.555306		1400	9.75733e-05	0.00116339		1400	0.00479521	0.0404659		1400	0.0422133	0.285252		1400	0.0337277	0.214411		1400	0.0168569
1399.5	0.0359016	0.559382		1399.5	0.000525229	0.00626242		1399.5	0.00505395	0.0426494		1399.5	0.0419998	0.283809		1399.5	0.0334876	0.212885		1399.5	0.0165952
1399	0.0360599	0.561849		1399	0.000933734	0.0111331		1399	0.00528678	0.0446142		1399	0.0417449	0.282087		1399	0.0332434	0.211332		1399	0.0163016
1398.5	0.0361867	0.563824		1398.5	0.00131786	0.0157131		1398.5	0.005546	0.0468017		1398.5	0.0415286	0.280625		1398.5	0.0330063	0.209825		1398.5	0.0160136
1398	0.0363618	0.566553		1398	0.00178523	0.0212857		1398	0.00583995	0.0492823		1398	0.0412979	0.279066		1398	0.0327219	0.208017		1398	0.0157136
1397.5	0.0365098	0.568859		1397.5	0.0022165	0.0264278		1397.5	0.00608316	0.0513347		1397.5	0.0410588	0.277451		1397.5	0.0324694	0.206412		1397.5	0.0154102
1397	0.0366542	0.571108		1397	0.00261563	0.0311867		1397	0.00633586	0.0534672		1397	0.0408509	0.276046		1397	0.032207	0.204744		1397	0.0151304
1396.5	0.0368053	0.573463		1396.5	0.00304618	0.0363203		1396.5	0.00660963	0.0557775		1396.5	0.0406564	0.274731		1396.5	0.0319829	0.203319		1396.5	0.0148577
1396	0.0369597	0.575868		1396	0.00346973	0.0413703		1396	0.00688903	0.0581353		1396	0.040487	0.273587		1396	0.03178	0.202029		1396	0.0146122
1395.5	0.0370336	0.57702		1395.5	0.00390417	0.0465503		1395.5	0.0071713	0.0605173		1395.5	0.0403321	0.27254		1395.5	0.0315633	0.200652		1395.5	0.0143637
1395	0.037143	0.578724		1395	0.00432104	0.0515207		1395	0.0074424	0.0628051		1395	0.0401789	0.271505		1395	0.0314003	0.199615		1395	0.0141343
1394.5	0.0372643	0.580614		1394.5	0.00479782	0.0572054		1394.5	0.00772419	0.065183		1394.5	0.0400359	0.270538		1394.5	0.0312216	0.198479		1394.5	0.0138827
1394	0.0373372	0.58175		1394	0.00518521	0.0618244		1394	0.00797723	0.0673184		1394	0.039879	0.269478		1394	0.0310685	0.197506		1394	0.0136834
1393.5	0.037396	0.582666		1393.5	0.00559863	0.0667537		1393.5	0.00824617	0.0695879		1393.5	0.0397585	0.268664		1393.5	0.030912	0.196511		1393.5	0.0134984
1393	0.0374346	0.583268		1393	0.00601773	0.0717507		1393	0.00852254	0.0719202		1393	0.0396215	0.267738		1393	0.0307896	0.195733		1393	0.013277
1392.5	0.0374815	0.583999		1392.5	0.00640704	0.0763925		1392.5	0.00875594	0.0738898		1392.5	0.0395018	0.266929		1392.5	0.0306875	0.195084		1392.5	0.0130565
1392	0.037525	0.584676		1392	0.00679414	0.081008		1392	0.00898863	0.0758534		1392	0.0393956	0.266212		1392	0.0305878	0.19445		1392	0.0128285
1391.5	0.0375571	0.585177		1391.5	0.00716543	0.085435		1391.5	0.00922935	0.0778848		1391.5	0.0393142	0.265662		1391.5	0.0305007	0.193897		1391.5	0.0126225
1391	0.0375332	0.584804		1391	0.00752079	0.089672		1391	0.00947304	0.0799413		1391	0.0392487	0.265219		1391	0.0304357	0.193483		1391	0.0124025
1390.5	0.0375143	0.58451		1390.5	0.00787017	0.0938377		1390.5	0.00972581	0.0820743		1390.5	0.0391579	0.264605		1390.5	0.0303467	0.192918		1390.5	0.0121937
1390	0.0375267	0.584703		1390	0.00823231	0.0981556		1390	0.00997121	0.0841452		1390	0.0390753	0.264047		1390	0.0302583	0.192356		1390	0.0119676
1389.5	0.0374953	0.584214		1389.5	0.00855215	0.101969		1389.5	0.0102436	0.0864439		1389.5	0.0389896	0.263468		1389.5	0.0301723	0.191809		1389.5	0.0117608
1389	0.0374508	0.58352		1389	0.00888588	0.105948		1389	0.0104966	0.0885789		1389	0.0389395	0.26313		1389	0.0301074	0.191396		1389	0.0115687
1388.5	0.0373937	0.582631		1388.5	0.00921533	0.109876		1388.5	0.0107575	0.0907806		1388.5	0.0388807	0.262732		1388.5	0.0300359	0.190942		1388.5	0.0113842
1388	0.0373411	0.581811		1388	0.00954243	0.113776		1388	0.0110156	0.0929586		1388	0.0388065	0.262231		1388	0.0299649	0.19049		1388	0.0111858
1387.5	0.0372859	0.580951		1387.5	0.00987052	0.117688		1387.5	0.0112544	0.0949738		1387.5	0.0387107	0.261584		1387.5	0.0298943	0.190042		1387.5	0.0109798
1387	0.0372754	0.580787		1387	0.0102035	0.121659		1387	0.0115057	0.0970945		1387	0.038633	0.261058		1387	0.0298198	0.189568		1387	0.0107812
1386.5	0.0372491	0.580378		1386.5	0.01049	0.125075		1386.5	0.0117347	0.099027		1386.5	0.0385931	0.260789		1386.5	0.0297827	0.189332		1386.5	0.0105708
1386	0.0371921	0.57949		1386	0.0107858	0.128601		1386	0.0119868	0.101154		1386	0.0385711	0.26064		1386	0.0297457	0.189097		1386	0.0103482
1385.5	0.0371586	0.578968		1385.5	0.0111111	0.13248		1385.5	0.0122394	0.103286		1385.5	0.0385422	0.260445		1385.5	0.0297419	0.189073		1385.5	0.010121
1385	0.0371257	0.578455		1385	0.0114014	0.135941		1385	0.0124782	0.105301		1385	0.0384732	0.259979		1385	0.0297071	0.188852		1385	0.0099059
1384.5	0.0370776	0.577705		1384.5	0.0116853	0.139326		1384.5	0.0127199	0.107341		1384.5	0.0384415	0.259764		1384.5	0.0296835	0.188701		1384.5	0.00966825
1384	0.0370217	0.576835		1384	0.0119716	0.14274		1384	0.0129579	0.109349		1384	0.0384294	0.259683		1384	0.0296541	0.188515		1384	0.0094497
1383.5	0.0369656	0.57596		1383.5	0.0122752	0.14636		1383.5	0.0132171	0.111537		1383.5	0.0383881	0.259404		1383.5	0.0296241	0.188324		1383.5	0.00926198
1383	0.0368915	0.574806		1383	0.0125624	0.149784		1383	0.0134608	0.113593		1383	0.0383753	0.259317		1383	0.0296297	0.188359		1383	0.00908167
1382.5	0.0368397	0.573999		1382.5	0.0128473	0.153181		1382.5	0.0137107	0.115702		1382.5	0.0383602	0.259215		1382.5	0.0296316	0.188372		1382.5	0.00891726
1382	0.0368122	0.57357		1382	0.0131325	0.156582		1382	0.0139587	0.117795		1382	0.0383289	0.259004		1382	0.0296485	0.188479		1382	0.00878148
1381.5	0.0367885	0.573201		1381.5	0.0133679	0.159388		1381.5	0.0141706	0.119583		1381.5	0.0383246	0.258974		1381.5	0.0296384	0.188415		1381.5	0.00861735
1381	0.0367518	0.572629		1381	0.0136424	0.162661		1381	0.014405	0.121561		1381	0.0383134	0.258899		1381	0.029651	0.188495		1381	0.00849308
1380.5	0.0367415	0.572469		1380.5	0.0139031	0.16577		1380.5	0.0146319	0.123476		1380.5	0.0383085	0.258866		1380.5	0.0296694	0.188612		1380.5	0.00838062
1380	0.0367143	0.572045		1380	0.0141547	0.16877		1380	0.0148821	0.125587		1380	0.0382811	0.258681		1380	0.0296653	0.188586		1380	0.00825762
1379.5	0.0366927	0.571708		1379.5	0.0143962	0.171649		1379.5	0.0151192	0.127588		1379.5	0.0382736	0.25863		1379.5	0.0296926	0.188759		1379.5	0.0081419
1379	0.0367007	0.571833		1379	0.0146425	0.174586		1379	0.0153569	0.129594		1379	0.0382584	0.258527		1379	0.0296736	0.188639		1379	0.00803964
1378.5	0.0366633	0.57125		1378.5	0.0148894	0.17753		1378.5	0.0155782	0.131462		1378.5	0.0382452	0.258438		1378.5	0.0296695	0.188612		1378.5	0.00794141
1378	0.0366217	0.570602		1378	0.01514	0.180517		1378	0.0157943	0.133285		1378	0.0382573	0.25852		1378	0.0296649	0.188583		1378	0.00785633
1377.5	0.0365749	0.569873		1377.5	0.0154051	0.183678		1377.5	0.0160262	0.135242		1377.5	0.0382519	0.258483		1377.5	0.0296705	0.188619		1377.5	0.00779011
1377	0.0365653	0.569723		1377	0.0156379	0.186454		1377	0.0162516	0.137144		1377	0.0382619	0.258551		1377	0.0296714	0.188625		1377	0.00771833
1376.5	0.0365338	0.569233		1376.5	0.0158766	0.1893		1376.5	0.0164872	0.139132		1376.5	0.0382359	0.258375		1376.5	0.0296688	0.188608		1376.5	0.00765044
1376	0.0365112	0.56888		1376	0.0161234	0.192243		1376	0.0167288	0.141171		1376	0.0382313	0.258344		1376	0.0296926	0.188759		1376	0.00760232
1375.5	0.0364891	0.568536		1375.5	0.0163437	0.194869		1375.5	0.0169475	0.143017		1375.5	0.0382388	0.258395		1375.5	0.0296986	0.188797		1375.5	0.00754178
1375	0.0364598	0.56808		1375	0.0165596	0.197444		1375	0.0171685	0.144882		1375	0.0382485	0.25846		1375	0.0297133	0.188891		1375	0.00749098
1374.5	0.0364483	0.5679		1374.5	0.0167625	0.199863		1374.5	0.0173832	0.146694		1374.5	0.0382488	0.258462		1374.5	0.029728	0.188984		1374.5	0.00744809
1374	0.0364257	0.567548		1374	0.016974	0.202385		1374	0.017609	0.148599		1374	0.0382334	0.258358		1374	0.0297514	0.189133		1374	0.00739502
1373.5	0.0363974	0.567107		1373.5	0.0171806	0.204848		1373.5	0.0178315	0.150477		1373.5	0.0382254	0.258304		1373.5	0.0297578	0.189174		1373.5	0.00736012
1373	0.0363687	0.56666		1373	0.0173978	0.207438		1373	0.0180655	0.152451		1373	0.0382307	0.25834		1373	0.0297552	0.189157		1373	0.0073031
1372.5	0.0363347	0.56613		1372.5	0.017613	0.210004		1372.5	0.0182902	0.154348		1372.5	0.0382419	0.258416		1372.5	0.0297579	0.189174		1372.5	0.00724527
1372	0.0363149	0.565822		1372	0.0178022	0.212259		1372	0.0184851	0.155992		1372	0.0382466	0.258447		1372	0.0297637	0.189211		1372	0.00719529
1371.5	0.0362765	0.565224		1371.5	0.0180038	0.214663		1371.5	0.0186985	0.157793		1371.5	0.0382754	0.258642		1371.5	0.0297809	0.189321		1371.5	0.00713938
1371	0.0362277	0.564463		1371	0.0182149	0.21718		1371	0.0189162	0.15963		1371	0.0382786	0.258664		1371	0.0297948	0.189409		1371	0.00708153
1370.5	0.0361928	0.563919		1370.5	0.0184223	0.219653		1370.5	0.0191435	0.161549		1370.5	0.0382855	0.25871		1370.5	0.0298123	0.18952		1370.5	0.00700477
1370	0.0361675	0.563525		1370	0.0185987	0.221756		1370	0.0193479	0.163273		1370	0.0383106	0.25888		1370	0.0298239	0.189594		1370	0.00692487
1369.5	0.0361418	0.563125		1369.5	0.0187847	0.223974		1369.5	0.0195587	0.165052		1369.5	0.0383355	0.259048		1369.5	0.0298553	0.189794		1369.5	0.00684995
1369	0.036115	0.562707		1369	0.0189643	0.226115		1369	0.019755	0.166709		1369	0.0383634	0.259237		1369	0.0299057	0.190114		1369	0.00679574
1368.5	0.0360966	0.562421		1368.5	0.019134	0.228139		1368.5	0.0199398	0.168268		1368.5	0.0383861	0.25939		1368.5	0.0299404	0.190335		1368.5	0.00673687
1368	0.0360688	0.561987		1368	0.0193196	0.230352		1368	0.0201427	0.169981		1368	0.0384096	0.259549		1368	0.0299782	0.190575		1368	0.00668061
1367.5	0.0360594	0.561841		1367.5	0.019497	0.232467		1367.5	0.0203391	0.171638		1367.5	0.0384322	0.259702		1367.5	0.0300225	0.190857		1367.5	0.00660939
1367	0.0360594	0.561841		1367	0.0196586	0.234394		1367	0.0205257	0.173213		1367	0.0384544	0.259852		1367	0.0300584	0.191085		1367	0.0065444
1366.5	0.0360431	0.561587		1366.5	0.0198234	0.236359		1366.5	0.0207133	0.174796		1366.5	0.0384712	0.259965		1366.5	0.030093	0.191305		1366.5	0.00648809
1366	0.0360248	0.561302		1366	0.0199972	0.238431		1366	0.0209103	0.176458		1366	0.0384973	0.260141		1366	0.0301281	0.191528		1366	0.00644635
1365.5	0.036007	0.561024		1365.5	0.0201522	0.240279		1365.5	0.021086	0.177941		1365.5	0.0385298	0.260361		1365.5	0.0301621	0.191744		1365.5	0.00638731
1365	0.0360075	0.561032		1365	0.0203065	0.242119		1365	0.0212746	0.179532		1365	0.0385433	0.260452		1365	0.0301859	0.191895		1365	0.00632249
1364.5	0.035989	0.560744		1364.5	0.0204545	0.243883		1364.5	0.021465	0.181139		1364.5	0.038564	0.260592		1364.5	0.0302171	0.192094		1364.5	0.00626213
1364	0.0359949	0.560836		1364	0.0206023	0.245646		1364	0.0216464	0.18267		1364	0.0385887	0.260759		1364	0.0302393	0.192235		1364	0.00619789
1363.5	0.0360006	0.560925		1363.5	0.0207545	0.24746		1363.5	0.0218268	0.184192		1363.5	0.0386024	0.260852		1363.5	0.0302623	0.192381		1363.5	0.00613865
1363	0.0359922	0.560794		1363	0.020904	0.249243		1363	0.0220097	0.185736		1363	0.0386248	0.261003		1363	0.0303031	0.19264		1363	0.00608349
1362.5	0.0359653	0.560375		1362.5	0.0210576	0.251074		1362.5	0.0221841	0.187208		1362.5	0.0386359	0.261078		1362.5	0.0303131	0.192704		1362.5	0.00603621
1362	0.0359869	0.560711		1362	0.0211987	0.252757		1362	0.0223602	0.188694		1362	0.0386519	0.261186		1362	0.0303301	0.192812		1362	0.00598067
1361.5	0.0359991	0.560901		1361.5	0.0213381	0.254419		1361.5	0.0225384	0.190197		1361.5	0.0386431	0.261127		1361.5	0.0303487	0.19293		1361.5	0.00593673
1361	0.0360056	0.561003		1361	0.0214864	0.256187		1361	0.022706	0.191612		1361	0.038661	0.261248		1361	0.0303626	0.193019		1361	0.00588576
1360.5	0.0360389	0.561522		1360.5	0.0216258	0.257849		1360.5	0.0228802	0.193082		1360.5	0.0386679	0.261294		1360.5	0.0303797	0.193127		1360.5	0.00584899
1360	0.0360608	0.561863		1360	0.0217623	0.259477		1360	0.0230413	0.194441		1360	0.0386796	0.261373		1360	0.0304123	0.193335		1360	0.00580448
1359.5	0.0361123	0.562665		1359.5	0.0218951	0.26106		1359.5	0.0232054	0.195826		1359.5	0.0386887	0.261435		1359.5	0.0304246	0.193413		1359.5	0.00578727
1359	0.0361561	0.563348		1359	0.0220351	0.262729		1359	0.0233669	0.197189		1359	0.0387067	0.261556		1359	0.030443	0.19353		1359	0.00575113
1358.5	0.036234	0.564561		1358.5	0.0221668	0.2643		1358.5	0.0235375	0.198629		1358.5	0.0387309	0.26172		1358.5	0.0304705	0.193705		1358.5	0.00572723
1358	0.0362844	0.565347		1358	0.022288	0.265745		1358	0.02369	0.199916		1358	0.0387363	0.261757		1358	0.0305035	0.193914		1358	0.00569318
1357.5	0.0363659	0.566616		1357.5	0.0224358	0.267507		1357.5	0.0238546	0.201305		1357.5	0.0387665	0.261961		1357.5	0.030525	0.194051		1357.5	0.00564896
1357	0.0364291	0.567601		1357	0.0225636	0.269031		1357	0.0240146	0.202655		1357	0.0387843	0.262081		1357	0.0305529	0.194228		1357	0.00562472
1356.5	0.036485	0.568472		1356.5	0.0226846	0.270473		1356.5	0.0241469	0.203771		1356.5	0.0388107	0.262259		1356.5	0.030576	0.194375		1356.5	0.00558412
1356	0.0365513	0.569505		1356	0.0228094	0.271961		1356	0.0242958	0.205028		1356	0.0388208	0.262328		1356	0.0305865	0.194442		1356	0.00554588
1355.5	0.0365823	0.569988		1355.5	0.022922	0.273304		1355.5	0.0244454	0.20629		1355.5	0.0388339	0.262416		1355.5	0.0306108	0.194596		1355.5	0.0055073
1355	0.0366335	0.570786		1355	0.0230374	0.27468		1355	0.0245889	0.207501		1355	0.0388347	0.262421		1355	0.0306193	0.19465		1355	0.00547667
1354.5	0.036702	0.571853		1354.5	0.0231591	0.276131		1354.5	0.0247268	0.208665		1354.5	0.0388542	0.262553		1354.5	0.030642	0.194795		1354.5	0.00543757
1354	0.0367515	0.572625		1354	0.0232822	0.277599		1354	0.0248649	0.20983		1354	0.0388676	0.262644		1354	0.0306506	0.194849		1354	0.00540853
1353.5	0.0368007	0.573391		1353.5	0.0233785	0.278747		1353.5	0.0249945	0.210924		1353.5	0.0388766	0.262705		1353.5	0.030657	0.19489		1353.5	0.00539424
1353	0.036862	0.574346		1353	0.0234823	0.279984		1353	0.0251211	0.211992		1353	0.0388944	0.262825		1353	0.0306722	0.194987		1353	0.00535925
1352.5	0.0369395	0.575554		1352.5	0.0236031	0.281425		1352.5	0.025253	0.213105		1352.5	0.0389002	0.262864		1352.5	0.0306797	0.195034		1352.5	0.00534145
1352	0.036994	0.576403		1352	0.0237175	0.282789		1352	0.0253922	0.21428		1352	0.0389159	0.26297		1352	0.0306976	0.195148		1352	0.00532406
1351.5	0.037066	0.577525		1351.5	0.0238345	0.284184		1351.5	0.0255127	0.215297		1351.5	0.0389361	0.263107		1351.5	0.0307138	0.195251		1351.5	0.00529253
1351	0.0371485	0.57881		1351	0.0239303	0.285326		1351	0.0256315	0.2163		1351	0.0389524	0.263217		1351	0.0307262	0.19533		1351	0.00526598
1350.5	0.0372015	0.579636		1350.5	0.0240211	0.286409		1350.5	0.0257491	0.217292		1350.5	0.0389594	0.263264		1350.5	0.0307308	0.195359		1350.5	0.00525428
1350	0.0372787	0.580839		1350	0.02413	0.287707		1350	0.0258625	0.218249		1350	0.0389726	0.263353		1350	0.0307403	0.19542		1350	0.00523606
1349.5	0.0373444	0.581862		1349.5	0.0242267	0.28886		1349.5	0.0259742	0.219192		1349.5	0.0389762	0.263378		1349.5	0.030759	0.195539		1349.5	0.00520723
1349	0.0374104	0.582891		1349	0.0243315	0.29011		1349	0.0260813	0.220095		1349	0.0389774	0.263386		1349	0.030761	0.195551		1349	0.00519957
1348.5	0.037481	0.583991		1348.5	0.0244352	0.291346		1348.5	0.026202	0.221114		1348.5	0.0389824	0.26342		1348.5	0.0307774	0.195656		1348.5	0.0051887
1348	0.0375748	0.585452		1348	0.0245301	0.292478		1348	0.0262983	0.221927		1348	0.0389969	0.263517		1348	0.0307905	0.195739		1348	0.00517576
1347.5	0.0376716	0.586961		1347.5	0.0246185	0.293532		1347.5	0.0263998	0.222783		1347.5	0.0390046	0.26357		1347.5	0.0307914	0.195745		1347.5	0.00515774
1347	0.0377722	0.588528		1347	0.0247226	0.294773		1347	0.0265027	0.223651		1347	0.0390104	0.263609		1347	0.030799	0.195793		1347	0.00512839
1346.5	0.0378769	0.590159		1346.5	0.0248145	0.295869		1346.5	0.0265937	0.224419		1346.5	0.0390149	0.263639		1346.5	0.0308096	0.19586		1346.5	0.00509393
1346	0.0379807	0.591777		1346	0.024903	0.296924		1346	0.0266941	0.225267		1346	0.0390132	0.263628		1346	0.0308043	0.195827		1346	0.00507081
1345.5	0.0380872	0.593436		1345.5	0.025002	0.298104		1345.5	0.0267888	0.226066		1345.5	0.0390215	0.263684		1345.5	0.0308136	0.195886		1345.5	0.00505181
1345	0.0381885	0.595014		1345	0.0250944	0.299206		1345	0.0268774	0.226814		1345	0.0390199	0.263673		1345	0.0308102	0.195864		1345	0.00502126
1344.5	0.0382926	0.596636		1344.5	0.025192	0.30037		1344.5	0.0269592	0.227504		1344.5	0.0390244	0.263703		1344.5	0.0308062	0.195839		1344.5	0.00500439
1344	0.0383805	0.598006		1344	0.0252927	0.30157		1344	0.0270475	0.228249		1344	0.039018	0.26366		1344	0.0308066	0.195841		1344	0.00498429
1343.5	0.0384754	0.599485		1343.5	0.0253956	0.302797		1343.5	0.0271502	0.229116		1343.5	0.0390209	0.26368		1343.5	0.0308036	0.195822		1343.5	0.00496714
1343	0.0385729	0.601004		1343	0.0254893	0.303914		1343	0.0272486	0.229946		1343	0.0390197	0.263672		1343	0.0307917	0.195746		1343	0.00496739
1342.5	0.0386756	0.602604		1342.5	0.0255899	0.305114		1342.5	0.0273359	0.230683		1342.5	0.0390355	0.263778		1342.5	0.0307871	0.195717		1342.5	0.00496313
1342	0.0387684	0.60405		1342	0.0256845	0.306242		1342	0.027425	0.231435		1342	0.0390542	0.263905		1342	0.0307894	0.195732		1342	0.00495268
1341.5	0.0388747	0.605706		1341.5	0.025785	0.30744		1341.5	0.0275108	0.232159		1341.5	0.039055	0.26391		1341.5	0.0307684	0.195598		1341.5	0.00493562
1341	0.0389944	0.607571		1341	0.0258866	0.308651		1341	0.0275958	0.232876		1341	0.039075	0.264045		1341	0.030781	0.195678		1341	0.00491795
1340.5	0.0391098	0.609369		1340.5	0.0259644	0.309579		1340.5	0.0276762	0.233554		1340.5	0.0390823	0.264095		1340.5	0.0307854	0.195706		1340.5	0.00488012
1340	0.0392393	0.611387		1340	0.0260541	0.310649		1340	0.0277583	0.234247		1340	0.0390855	0.264116		1340	0.0307782	0.195661		1340	0.00485957
1339.5	0.039355	0.61319		1339.5	0.0261463	0.311748		1339.5	0.0278215	0.234781		1339.5	0.039078	0.264066		1339.5	0.0307782	0.195661		1339.5	0.00485539
1339	0.0394679	0.614949		1339	0.0262433	0.312904		1339	0.0278885	0.235346		1339	0.0390873	0.264128		1339	0.0307779	0.195659		1339	0.00484086
1338.5	0.0395898	0.616848		1338.5	0.0263387	0.314042		1338.5	0.027973	0.236059		1338.5	0.0390799	0.264078		1338.5	0.030778	0.195659		1338.5	0.0048228
1338	0.0397209	0.618891		1338	0.0264365	0.315208		1338	0.0280525	0.23673		1338	0.0390661	0.263985		1338	0.0307652	0.195578		1338	0.00479648
1337.5	0.0398515	0.620926		1337.5	0.0265335	0.316365		1337.5	0.0281213	0.237311		1337.5	0.0390847	0.264111		1337.5	0.0307666	0.195587		1337.5	0.00478947
1337	0.0399831	0.622976		1337	0.0266281	0.317493		1337	0.0281997	0.237972		1337	0.0390754	0.264048		1337	0.0307535	0.195504		1337	0.00478155
1336.5	0.0401095	0.624945		1336.5	0.0267276	0.318679		1336.5	0.028277	0.238624		1336.5	0.0390842	0.264107		1336.5	0.0307544	0.195509		1336.5	0.00476938
1336	0.0402301	0.626825		1336	0.0268232	0.319819		1336	0.0283441	0.239191		1336	0.0390968	0.264193		1336	0.0307543	0.195509		1336	0.00475521
1335.5	0.0403619	0.628878		1335.5	0.0269063	0.32081		1335.5	0.0284031	0.239689		1335.5	0.0391035	0.264238		1335.5	0.0307393	0.195413		1335.5	0.00473253
1335	0.0404951	0.630953		1335	0.0270013	0.321942		1335	0.028472	0.24027		1335	0.0391036	0.264239		1335	0.0307333	0.195375		1335	0.0047202
1334.5	0.0406218	0.632928		1334.5	0.0270948	0.323057		1334.5	0.0285302	0.240761		1334.5	0.0391017	0.264226		1334.5	0.0307259	0.195328		1334.5	0.00469732
1334	0.0407521	0.634958		1334	0.0271947	0.324248		1334	0.0285985	0.241338		1334	0.0391145	0.264312		1334	0.0307283	0.195343		1334	0.0046879
1333.5	0.0408856	0.637038		1333.5	0.0272864	0.325342		1333.5	0.028674	0.241975		1333.5	0.0391058	0.264253		1333.5	0.0307278	0.19534		1333.5	0.00467341
1333	0.0410207	0.639143		1333	0.0273718	0.32636		1333	0.0287347	0.242487		1333	0.0391101	0.264282		1333	0.0307231	0.19531		1333	0.00466643
1332.5	0.0411541	0.641221		1332.5	0.0274609	0.327422		1332.5	0.0287966	0.243009		1332.5	0.0391013	0.264223		1332.5	0.0307073	0.19521		1332.5	0.00465554
1332	0.0412924	0.643376		1332	0.0275438	0.328411		1332	0.0288606	0.243549		1332	0.0391051	0.264249		1332	0.0306974	0.195147		1332	0.00463693
1331.5	0.0414279	0.645487		1331.5	0.0276442	0.329608		1331.5	0.028931	0.244143		1331.5	0.0391105	0.264285		1331.5	0.0306996	0.195161		1331.5	0.00462106
1331	0.041566	0.647639		1331	0.0277343	0.330682		1331	0.0289978	0.244707		1331	0.0391075	0.264265		1331	0.0306923	0.195115		1331	0.00459288
1330.5	0.0417036	0.649783		1330.5	0.0278236	0.331747		1330.5	0.02907	0.245316		1330.5	0.0391034	0.264237		1330.5	0.0306814	0.195045		1330.5	0.00457685
1330	0.0418426	0.651949		1330	0.0279124	0.332806		1330	0.0291349	0.245864		1330	0.0391014	0.264224		1330	0.0306837	0.19506		1330	0.00456398
1329.5	0.0419694	0.653925		1329.5	0.0279998	0.333848		1329.5	0.0291902	0.246331		1329.5	0.0390925	0.264164		1329.5	0.0306698	0.194972		1329.5	0.00455328
1329	0.0420938	0.655863		1329	0.0280919	0.334946		1329	0.029263	0.246945		1329	0.0390876	0.26413		1329	0.0306624	0.194924		1329	0.0045273
1328.5	0.0422284	0.65796		1328.5	0.0281802	0.335999		1328.5	0.0293319	0.247527		1328.5	0.0390912	0.264155		1328.5	0.0306642	0.194936		1328.5	0.00451915
1328	0.0423796	0.660316		1328	0.028274	0.337117		1328	0.0294049	0.248143		1328	0.0390836	0.264103		1328	0.0306498	0.194844		1328	0.00451133
1327.5	0.0425094	0.662338		1327.5	0.0283602	0.338145		1327.5	0.0294778	0.248758		1327.5	0.0390813	0.264088		1327.5	0.030639	0.194776		1327.5	0.00450029
1327	0.0426401	0.664375		1327	0.0284406	0.339103		1327	0.0295395	0.249278		1327	0.0390866	0.264124		1327	0.0306353	0.194752		1327	0.00448923
1326.5	0.0427937	0.666768		1326.5	0.02853	0.340169		1326.5	0.0295951	0.249748		1326.5	0.039101	0.264221		1326.5	0.0306379	0.194769		1326.5	0.00447543
1326	0.0429298	0.668889		1326	0.0286132	0.341161		1326	0.0296514	0.250223		1326	0.039099	0.264207		1326	0.0306286	0.19471		1326	0.00446241
1325.5	0.0430723	0.671109		1325.5	0.0287009	0.342207		1325.5	0.0297119	0.250733		1325.5	0.0391097	0.26428		1325.5	0.0306397	0.19478		1325.5	0.00444082
1325	0.0432249	0.673486		1325	0.0287833	0.343189		1325	0.0297766	0.251279		1325	0.0391074	0.264264		1325	0.030634	0.194744		1325	0.00442275
1324.5	0.0433607	0.675602		1324.5	0.0288755	0.344289		1324.5	0.029832	0.251747		1324.5	0.0391194	0.264345		1324.5	0.030631	0.194725		1324.5	0.00440471
1324	0.0434872	0.677573		1324	0.0289699	0.345414		1324	0.0298912	0.252246		1324	0.0391167	0.264327		1324	0.030636	0.194757		1324	0.00438934
1323.5	0.0436372	0.679911		1323.5	0.0290637	0.346533		1323.5	0.0299499	0.252742		1323.5	0.0391227	0.264368		1323.5	0.0306368	0.194762		1323.5	0.00438028
1323	0.0437839	0.682196		1323	0.0291509	0.347572		1323	0.0300103	0.253251		1323	0.0391229	0.264369		1323	0.0306338	0.194743		1323	0.0043788
1322.5	0.043911	0.684177		1322.5	0.0292355	0.348581		1322.5	0.0300666	0.253727		1322.5	0.0391291	0.264411		1322.5	0.0306378	0.194768		1322.5	0.00436617
1322	0.0440522	0.686377		1322	0.0293214	0.349605		1322	0.0301183	0.254163		1322	0.039147	0.264532		1322	0.0306492	0.194841		1322	0.00435002
1321.5	0.0442001	0.688681		1321.5	0.0294165	0.350739		1321.5	0.0301811	0.254693		1321.5	0.0391501	0.264553		1321.5	0.0306535	0.194868		1321.5	0.00433608
1321	0.0443303	0.69071		1321	0.0295107	0.351862		1321	0.0302317	0.25512		1321	0.0391591	0.264614		1321	0.0306571	0.194891		1321	0.00432255
1320.5	0.0444766	0.692989		1320.5	0.029611	0.353058		1320.5	0.0302971	0.255672		1320.5	0.0391554	0.264589		1320.5	0.0306568	0.194889		1320.5	0.00430451
1320	0.0446159	0.69516		1320	0.0297042	0.35417		1320	0.0303604	0.256206		1320	0.0391661	0.264661		1320	0.0306613	0.194917		1320	0.00428622
1319.5	0.0447556	0.697336		1319.5	0.0297895	0.355187		1319.5	0.0304211	0.256718		1319.5	0.0391688	0.264679		1319.5	0.0306702	0.194974		1319.5	0.00426201
1319	0.044898	0.699555		1319	0.0298875	0.356355		1319	0.0304806	0.25722		1319	0.0391805	0.264758		1319	0.0306932	0.19512		1319	0.00423388
1318.5	0.0450418	0.701796		1318.5	0.0299854	0.357522		1318.5	0.0305439	0.257754		1318.5	0.0391803	0.264757		1318.5	0.0306958	0.195137		1318.5	0.00422033
1318	0.0451819	0.703978		1318	0.0300751	0.358592		1318	0.0306083	0.258298		1318	0.0391901	0.264823		1318	0.0306925	0.195116		1318	0.0041996
1317.5	0.0453107	0.705985		1317.5	0.0301594	0.359597		1317.5	0.0306738	0.258851		1317.5	0.0392052	0.264925		1317.5	0.0306886	0.195091		1317.5	0.0041875
1317	0.0454449	0.708076		1317	0.0302528	0.360711		1317	0.0307413	0.25942		1317	0.0392299	0.265092		1317	0.0307152	0.19526		1317	0.00417788
1316.5	0.0455517	0.70974		1316.5	0.0303438	0.361796		1316.5	0.0308055	0.259962		1316.5	0.0392517	0.265239		1316.5	0.0307302	0.195355		1316.5	0.00416561
1316	0.0456828	0.711783		1316	0.0304329	0.362858		1316	0.0308585	0.260409		1316	0.0392701	0.265364		1316	0.0307403	0.19542		1316	0.00414686
1315.5	0.0458373	0.71419		1315.5	0.0305256	0.363963		1315.5	0.0309274	0.260991		1315.5	0.0392931	0.265519		1315.5	0.0307532	0.195502		1315.5	0.00413566
1315	0.0459634	0.716155		1315	0.0306181	0.365066		1315	0.0309948	0.261559		1315	0.0393187	0.265692		1315	0.030757	0.195526		1315	0.00412746
1314.5	0.0460875	0.718089		1314.5	0.0307168	0.366243		1314.5	0.0310599	0.262109		1314.5	0.0393502	0.265905		1314.5	0.030774	0.195634		1314.5	0.00410795
1314	0.0462119	0.720027		1314	0.0308168	0.367435		1314	0.0311211	0.262625		1314	0.0393607	0.265976		1314	0.0307901	0.195736		1314	0.00409158
1313.5	0.0463477	0.722143		1313.5	0.0309151	0.368607		1313.5	0.0311753	0.263083		1313.5	0.0393806	0.26611		1313.5	0.0308074	0.195846		1313.5	0.00406922
1313	0.0464837	0.724262		1313	0.0310165	0.369816		1313	0.0312281	0.263528		1313	0.039388	0.26616		1313	0.0308031	0.195819		1313	0.00405131
1312.5	0.0466409	0.726711		1312.5	0.0311061	0.370885		1312.5	0.0312805	0.26397		1312.5	0.0394058	0.266281		1312.5	0.0308159	0.1959		1312.5	0.00402991
1312	0.0467735	0.728777		1312	0.0311951	0.371946		1312	0.0313405	0.264477		1312	0.0394302	0.266445		1312	0.0308258	0.195963		1312	0.00400958
1311.5	0.0468885	0.730569		1311.5	0.031297	0.373161		1311.5	0.0313891	0.264887		1311.5	0.0394448	0.266544		1311.5	0.0308416	0.196064		1311.5	0.00399547
1311	0.0470192	0.732605		1311	0.0313924	0.374298		1311	0.0314391	0.265309		1311	0.0394645	0.266677		1311	0.0308578	0.196167		1311	0.00397029
1310.5	0.0471635	0.734854		1310.5	0.0314765	0.375301		1310.5	0.0314954	0.265784		1310.5	0.0394791	0.266776		1310.5	0.0308758	0.196281		1310.5	0.00395753
1310	0.0473079	0.737104		1310	0.0315707	0.376424		1310	0.0315586	0.266317		1310	0.0394937	0.266875		1310	0.0308896	0.196369		1310	0.00394951
1309.5	0.0474449	0.739238		1309.5	0.0316655	0.377555		1309.5	0.0316234	0.266864		1309.5	0.0395009	0.266923		1309.5	0.0309063	0.196475		1309.5	0.00393394
1309	0.0475736	0.741243		1309	0.03176	0.378681		1309	0.0316828	0.267365		1309	0.0395203	0.267054		1309	0.0309337	0.196649		1309	0.00391446
1308.5	0.0477204	0.743531		1308.5	0.0318485	0.379736		1308.5	0.031743	0.267873		1308.5	0.039537	0.267167		1308.5	0.0309494	0.196749		1308.5	0.00390777
1308	0.0478579	0.745673		1308	0.0319431	0.380864		1308	0.0318037	0.268386		1308	0.0395526	0.267273		1308	0.0309768	0.196923		1308	0.00389655
1307.5	0.0479943	0.747798		1307.5	0.0320424	0.382048		1307.5	0.0318645	0.268899		1307.5	0.0395712	0.267398		1307.5	0.0309886	0.196998		1307.5	0.00387775
1307	0.0481437	0.750126		1307	0.0321403	0.383216		1307	0.0319248	0.269408		1307	0.0395883	0.267514		1307	0.0310116	0.197144		1307	0.00386196
1306.5	0.0482856	0.752337		1306.5	0.0322477	0.384496		1306.5	0.0319952	0.270002		1306.5	0.0396104	0.267663		1306.5	0.0310306	0.197265		1306.5	0.00385219
1306	0.048437	0.754696		1306	0.0323439	0.385643		1306	0.0320466	0.270435		1306	0.0396466	0.267908		1306	0.0310609	0.197458		1306	0.00383862
1305.5	0.0485731	0.756817		1305.5	0.0324416	0.386808		1305.5	0.0321058	0.270935		1305.5	0.039676	0.268106		1305.5	0.0310805	0.197582		1305.5	0.0038225
1305	0.0487149	0.759026		1305	0.0325266	0.387822		1305	0.0321567	0.271365		1305	0.0397038	0.268294		1305	0.031094	0.197668		1305	0.00380863
1304.5	0.04885	0.761131		1304.5	0.032626	0.389007		1304.5	0.0322143	0.271851		1304.5	0.0397331	0.268492		1304.5	0.0311189	0.197827		1304.5	0.00379766
1304	0.0489884	0.763287		1304	0.0327189	0.390114		1304	0.0322659	0.272286		1304	0.0397667	0.268719		1304	0.031135	0.197929		1304	0.00378246
1303.5	0.0491334	0.765547		1303.5	0.0327966	0.391041		1303.5	0.0323113	0.272669		1303.5	0.0398015	0.268954		1303.5	0.0311628	0.198106		1303.5	0.00377508
1303	0.049272	0.767706		1303	0.0328921	0.39218		1303	0.0323631	0.273106		1303	0.039818	0.269066		1303	0.0311864	0.198256		1303	0.00377243
1302.5	0.0494158	0.769947		1302.5	0.0329709	0.393119		1302.5	0.0324038	0.27345		1302.5	0.0398355	0.269184		1302.5	0.0311979	0.198329		1302.5	0.00376103
1302	0.0495488	0.772019		1302	0.0330756	0.394367		1302	0.0324666	0.27398		1302	0.0398555	0.269319		1302	0.031216	0.198444		1302	0.00374136
1301.5	0.0496973	0.774333		1301.5	0.0331769	0.395575		1301.5	0.0325185	0.274418		1301.5	0.0398752	0.269453		1301.5	0.0312428	0.198614		1301.5	0.00373863
1301	0.0498498	0.776709		1301	0.033285	0.396864		1301	0.0325895	0.275017		1301	0.0399031	0.269641		1301	0.0312691	0.198781		1301	0.00373409
1300.5	0.0499916	0.778918		1300.5	0.0333747	0.397934		1300.5	0.0326318	0.275374		1300.5	0.0399265	0.269799		1300.5	0.0312871	0.198896		1300.5	0.00372351
1300	0.0501403	0.781235		1300	0.0334831	0.399226		1300	0.0326953	0.27591		1300	0.0399448	0.269923		1300	0.0313134	0.199063		1300	0.00372249
1299.5	0.0502814	0.783434		1299.5	0.0335977	0.400593		1299.5	0.0327606	0.276461		1299.5	0.0399688	0.270085		1299.5	0.0313433	0.199253		1299.5	0.00371376
1299	0.0504088	0.785419		1299	0.0336905	0.401699		1299	0.0328185	0.276949		1299	0.0400022	0.270311		1299	0.0313587	0.199351		1299	0.00370794
1298.5	0.0505435	0.787517		1298.5	0.033795	0.402945		1298.5	0.032873	0.277409		1298.5	0.0400319	0.270511		1298.5	0.0313917	0.199561		1298.5	0.00368993
1298	0.0506839	0.789705		1298	0.0338875	0.404048		1298	0.0329264	0.27786		1298	0.04005	0.270634		1298	0.0314103	0.199679		1298	0.00368656
1297.5	0.0508333	0.792033		1297.5	0.0339824	0.405179		1297.5	0.0329845	0.27835		1297.5	0.0400922	0.270919		1297.5	0.031434	0.19983		1297.5	0.00366995
1297	0.0509617	0.794033		1297	0.0340645	0.406158		1297	0.0330313	0.278745		1297	0.0401166	0.271084		1297	0.0314592	0.19999		1297	0.00365288
1296.5	0.0511156	0.796431		1296.5	0.0341728	0.40745		1296.5	0.0331049	0.279366		1296.5	0.0401527	0.271328		1296.5	0.0314918	0.200197		1296.5	0.00363935
1296	0.0512638	0.79874		1296	0.0342526	0.408401		1296	0.0331508	0.279754		1296	0.0401823	0.271528		1296	0.0315127	0.20033		1296	0.00362863
1295.5	0.0514113	0.801039		1295.5	0.0343407	0.409452		1295.5	0.0332098	0.280251		1295.5	0.0402149	0.271748		1295.5	0.0315359	0.200477		1295.5	0.00361591
1295	0.0515708	0.803524		1295	0.0344383	0.410615		1295	0.0332632	0.280702		1295	0.0402443	0.271947		1295	0.0315672	0.200676		1295	0.00360141
1294.5	0.0517162	0.805789		1294.5	0.0345397	0.411824		1294.5	0.0333183	0.281167		1294.5	0.0402743	0.272149		1294.5	0.0315897	0.200819		1294.5	0.00360351
1294	0.0518599	0.808028		1294	0.0346348	0.412958		1294	0.033371	0.281612		1294	0.0403034	0.272346		1294	0.0316216	0.201022		1294	0.00359445
1293.5	0.0520004	0.810217		1293.5	0.0347328	0.414127		1293.5	0.0334267	0.282082		1293.5	0.0403264	0.272501		1293.5	0.0316405	0.201142		1293.5	0.00359489
1293	0.0521582	0.812676		1293	0.0348377	0.415377		1293	0.0334801	0.282532		1293	0.0403643	0.272758		1293	0.0316675	0.201314		1293	0.00358929
1292.5	0.05231	0.815041		1292.5	0.034939	0.416585		1292.5	0.0335311	0.282963		1292.5	0.040384	0.272891		1292.5	0.0316833	0.201414		1292.5	0.00357982
1292	0.0524421	0.8171		1292	0.0350608	0.418037		1292	0.0336021	0.283562		1292	0.0404168	0.273112		1292	0.0317165	0.201626		1292	0.00357325
1291.5	0.052587	0.819357		1291.5	0.0351708	0.419349		1291.5	0.0336565	0.284021		1291.5	0.040447	0.273316		1291.5	0.0317333	0.201732		1291.5	0.00356071
1291	0.052735	0.821663		1291	0.0352695	0.420526		1291	0.0337228	0.284581		1291	0.0404792	0.273534		1291	0.03176	0.201902		1291	0.00355875
1290.5	0.0528804	0.823929		1290.5	0.0353739	0.421771		1290.5	0.0337856	0.285111		1290.5	0.0405143	0.273771		1290.5	0.0317866	0.202071		1290.5	0.00355079
1290	0.0530252	0.826185		1290	0.0354694	0.422909		1290	0.0338471	0.28563		1290	0.0405514	0.274022		1290	0.0318114	0.202229		1290	0.00354143
1289.5	0.0531708	0.828453		1289.5	0.0355642	0.42404		1289.5	0.0338993	0.28607		1289.5	0.040592	0.274296		1289.5	0.0318473	0.202457		1289.5	0.00354084
1289	0.0533184	0.830753		1289	0.0356682	0.42528		1289	0.0339627	0.286605		1289	0.0406271	0.274533		1289	0.0318731	0.202621		1289	0.00354091
1288.5	0.0534336	0.832548		1288.5	0.0357581	0.426351		1288.5	0.0340184	0.287075		1288.5	0.0406745	0.274854		1288.5	0.0319157	0.202892		1288.5	0.00354113
1288	0.0535873	0.834943		1288	0.035854	0.427495		1288	0.0340732	0.287538		1288	0.0407118	0.275106		1288	0.0319476	0.203095		1288	0.00354366
1287.5	0.0537301	0.837168		1287.5	0.0359544	0.428692		1287.5	0.034131	0.288025		1287.5	0.04074	0.275296		1287.5	0.0319837	0.203324		1287.5	0.00353793
1287	0.0538748	0.839422		1287	0.0360694	0.430063		1287	0.0341837	0.28847		1287	0.0407712	0.275507		1287	0.0320079	0.203478		1287	0.00352649
1286.5	0.0540266	0.841788		1286.5	0.0361723	0.43129		1286.5	0.0342434	0.288974		1286.5	0.0408072	0.27575		1286.5	0.0320416	0.203692		1286.5	0.0035186
1286	0.0541658	0.843956		1286	0.0362762	0.432529		1286	0.0342925	0.289388		1286	0.040851	0.276046		1286	0.0320741	0.203899		1286	0.00350971
1285.5	0.0542981	0.846018		1285.5	0.0363791	0.433756		1285.5	0.0343441	0.289824		1285.5	0.040879	0.276236		1285.5	0.0320976	0.204048		1285.5	0.00349452
1285	0.0544374	0.848188		1285	0.0364854	0.435023		1285	0.0343959	0.290261		1285	0.0409186	0.276503		1285	0.0321379	0.204304		1285	0.00348905
1284.5	0.0546002	0.850725		1284.5	0.0365934	0.436311		1284.5	0.0344458	0.290682		1284.5	0.0409483	0.276704		1284.5	0.032162	0.204458		1284.5	0.00348348
1284	0.0547487	0.853039		1284	0.0367006	0.437589		1284	0.0344983	0.291125		1284	0.040976	0.276891		1284	0.0321868	0.204615		1284	0.00347666
1283.5	0.0548904	0.855246		1283.5	0.0368027	0.438806		1283.5	0.0345614	0.291657		1283.5	0.041009	0.277114		1283.5	0.0322176	0.204811		1283.5	0.00348582
1283	0.0550432	0.857627		1283	0.0369082	0.440064		1283	0.0346251	0.292195		1283	0.0410486	0.277382		1283	0.0322499	0.205016		1283	0.00349577
1282.5	0.0551871	0.859869		1282.5	0.0370159	0.441349		1282.5	0.0346804	0.292662		1282.5	0.0410782	0.277582		1282.5	0.0322679	0.205131		1282.5	0.00349081
1282	0.0553415	0.862275		1282	0.0371351	0.44277		1282	0.0347478	0.29323		1282	0.0411167	0.277842		1282	0.0322935	0.205294		1282	0.00348813
1281.5	0.0554975	0.864706		1281.5	0.0372425	0.44405		1281.5	0.0348032	0.293698		1281.5	0.0411615	0.278145		1281.5	0.0323276	0.20551		1281.5	0.00348342
1281	0.0556465	0.867027		1281	0.0373532	0.44537		1281	0.0348618	0.294192		1281	0.0411866	0.278314		1281	0.0323522	0.205667		1281	0.00348099
1280.5	0.0557851	0.869187		1280.5	0.0374517	0.446545		1280.5	0.0349194	0.294678		1280.5	0.0412168	0.278518		1280.5	0.03238	0.205843		1280.5	0.00348218
1280	0.0559268	0.871395		1280	0.0375569	0.447799		1280	0.0349697	0.295103		1280	0.041262	0.278824		1280	0.0324127	0.206051		1280	0.00346777
1279.5	0.0560674	0.873585		1279.5	0.0376655	0.449094		1279.5	0.0350177	0.295508		1279.5	0.041308	0.279135		1279.5	0.0324448	0.206255		1279.5	0.00346096
1279	0.0561869	0.875447		1279	0.0377654	0.450285		1279	0.0350627	0.295888		1279	0.0413431	0.279372		1279	0.0324772	0.206461		1279	0.00345434
1278.5	0.0563208	0.877533		1278.5	0.0378727	0.451564		1278.5	0.0351199	0.29637		1278.5	0.0413855	0.279658		1278.5	0.0325217	0.206744		1278.5	0.00344539
1278	0.0564602	0.879705		1278	0.0379717	0.452745		1278	0.0351639	0.296742		1278	0.0414177	0.279876		1278	0.0325474	0.206908		1278	0.00346117
1277.5	0.0566031	0.881932		1277.5	0.0380886	0.454139		1277.5	0.0352243	0.297251		1277.5	0.0414547	0.280126		1277.5	0.0325813	0.207123		1277.5	0.00345278
1277	0.0567406	0.884074		1277	0.0381925	0.455377		1277	0.0352799	0.297721		1277	0.0414946	0.280395		1277	0.0326104	0.207308		1277	0.00344417
1276.5	0.0568835	0.886301		1276.5	0.0383174	0.456867		1276.5	0.0353383	0.298214		1276.5	0.0415346	0.280666		1276.5	0.032646	0.207534		1276.5	0.00343493
1276	0.0570164	0.888372		1276	0.0384225	0.45812		1276	0.0353959	0.2987		1276	0.041571	0.280912		1276	0.0326766	0.207729		1276	0.00344308
1275.5	0.057158	0.890578		1275.5	0.0385267	0.459362		1275.5	0.0354578	0.299222		1275.5	0.0415995	0.281104		1275.5	0.0327094	0.207937		1275.5	0.00343883
1275	0.0573062	0.892887		1275	0.0386421	0.460738		1275	0.0355057	0.299626		1275	0.0416387	0.281369		1275	0.0327427	0.208149		1275	0.00343043
1274.5	0.0574446	0.895043		1274.5	0.0387499	0.462023		1274.5	0.0355571	0.30006		1274.5	0.0416766	0.281625		1274.5	0.0327687	0.208314		1274.5	0.00343039
1274	0.0575749	0.897074		1274	0.0388667	0.463416		1274	0.0356198	0.300589		1274	0.0417195	0.281915		1274	0.0328124	0.208592		1274	0.00341999
1273.5	0.0577095	0.899171		1273.5	0.0389807	0.464775		1273.5	0.0356809	0.301105		1273.5	0.0417597	0.282187		1273.5	0.0328467	0.20881		1273.5	0.00342708
1273	0.0578468	0.90131		1273	0.0390933	0.466118		1273	0.0357349	0.30156		1273	0.0418022	0.282474		1273	0.0328868	0.209065		1273	0.00343651
1272.5	0.0579729	0.903275		1272.5	0.0391975	0.46736		1272.5	0.0357959	0.302075		1272.5	0.0418494	0.282793		1272.5	0.0329124	0.209228		1272.5	0.00343757
1272	0.0581167	0.905515		1272	0.0393114	0.468718		1272	0.0358486	0.30252		1272	0.041893	0.283088		1272	0.0329442	0.20943		1272	0.00342742
1271.5	0.0582317	0.907307		1271.5	0.0394301	0.470134		1271.5	0.0359047	0.302993		1271.5	0.0419409	0.283411		1271.5	0.0329716	0.209604		1271.5	0.00342205
1271	0.0583837	0.909675		1271	0.0395436	0.471487		1271	0.0359723	0.303564		1271	0.0419858	0.283715		1271	0.0330026	0.209801		1271	0.0034158
1270.5	0.0585338	0.912014		1270.5	0.0396588	0.47286		1270.5	0.0360325	0.304072		1270.5	0.042032	0.284027		1270.5	0.0330405	0.210042		1270.5	0.00341902
1270	0.0586725	0.914175		1270	0.0397745	0.47424		1270	0.0360986	0.30463		1270	0.0420688	0.284276		1270	0.0330715	0.210239		1270	0.00341139
1269.5	0.0587942	0.916071		1269.5	0.0398901	0.475618		1269.5	0.0361548	0.305104		1269.5	0.0421055	0.284524		1269.5	0.0331039	0.210445		1269.5	0.00340934
1269	0.0589195	0.918024		1269	0.0400054	0.476993		1269	0.0362201	0.305655		1269	0.0421402	0.284758		1269	0.0331355	0.210646		1269	0.00340704
1268.5	0.0590565	0.920158		1268.5	0.0401311	0.478492		1268.5	0.0362811	0.30617		1268.5	0.0421845	0.285057		1268.5	0.033172	0.210878		1268.5	0.00340805
1268	0.0591755	0.922013		1268	0.0402519	0.479932		1268	0.0363474	0.306729		1268	0.0422255	0.285334		1268	0.0332108	0.211125		1268	0.00341384
1267.5	0.0593333	0.924471		1267.5	0.0403758	0.481409		1267.5	0.0364068	0.30723		1267.5	0.0422657	0.285606		1267.5	0.0332503	0.211376		1267.5	0.00341894
1267	0.0594412	0.926152		1267	0.0404875	0.482741		1267	0.0364653	0.307724		1267	0.0423064	0.285881		1267	0.0332806	0.211569		1267	0.00343916
1266.5	0.0595526	0.927888		1266.5	0.0406163	0.484277		1266.5	0.0365329	0.308295		1266.5	0.0423558	0.286215		1266.5	0.0333154	0.21179		1266.5	0.00344139
1266	0.0596696	0.929711		1266	0.0407263	0.485588		1266	0.0365733	0.308635		1266	0.0424003	0.286516		1266	0.0333528	0.212028		1266	0.00345389
1265.5	0.0598079	0.931866		1265.5	0.040843	0.48698		1265.5	0.0366268	0.309087		1265.5	0.0424493	0.286847		1265.5	0.0333896	0.212262		1265.5	0.00345343
1265	0.059938	0.933893		1265	0.040965	0.488434		1265	0.0366881	0.309604		1265	0.0424986	0.28718		1265	0.0334232	0.212475		1265	0.00345221
1264.5	0.0600543	0.935705		1264.5	0.0410877	0.489897		1264.5	0.0367416	0.310056		1264.5	0.0425352	0.287427		1264.5	0.0334654	0.212743		1264.5	0.00345712
1264	0.0601757	0.937597		1264	0.0412018	0.491258		1264	0.0367994	0.310543		1264	0.0425753	0.287698		1264	0.0335038	0.212988		1264	0.00345873
1263.5	0.0602809	0.939236		1263.5	0.0413226	0.492698		1263.5	0.0368575	0.311034		1263.5	0.0426192	0.287995		1263.5	0.0335364	0.213195		1263.5	0.00345996
1263	0.0604073	0.941205		1263	0.0414489	0.494204		1263	0.0369193	0.311555		1263	0.0426721	0.288352		1263	0.0335798	0.213471		1263	0.00345054
1262.5	0.0605302	0.94312		1262.5	0.0415674	0.495617		1262.5	0.0369663	0.311952		1262.5	0.0427061	0.288582		1262.5	0.0336089	0.213656		1262.5	0.00345636
1262	0.0606525	0.945026		1262	0.0416993	0.49719		1262	0.0370419	0.31259		1262	0.0427523	0.288894		1262	0.0336441	0.213879		1262	0.00345281
1261.5	0.060749	0.946529		1261.5	0.0418277	0.498721		1261.5	0.0371158	0.313214		1261.5	0.0427818	0.289094		1261.5	0.0336656	0.214016		1261.5	0.00345758
1261	0.0608524	0.94814		1261	0.0419476	0.50015		1261	0.0371691	0.313663		1261	0.0428359	0.289459		1261	0.0336986	0.214226		1261	0.00345903
1260.5	0.0609688	0.949954		1260.5	0.0420727	0.501642		1260.5	0.0372328	0.314201		1260.5	0.0428807	0.289762		1260.5	0.033722	0.214375		1260.5	0.00345146
1260	0.0610796	0.95168		1260	0.0422161	0.503352		1260	0.037304	0.314802		1260	0.0429204	0.29003		1260	0.0337479	0.214539		1260	0.00346239
1259.5	0.0611917	0.953427		1259.5	0.0423314	0.504726		1259.5	0.0373584	0.315261		1259.5	0.0429678	0.29035		1259.5	0.0337819	0.214756		1259.5	0.0034647
1259	0.0613005	0.955122		1259	0.0424669	0.506342		1259	0.0374207	0.315786		1259	0.0430072	0.290617		1259	0.033811	0.21494		1259	0.00346527
1258.5	0.0613942	0.956582		1258.5	0.0425941	0.507859		1258.5	0.0374863	0.31634		1258.5	0.043056	0.290946		1258.5	0.0338528	0.215206		1258.5	0.00346798
1258	0.0614994	0.958221		1258	0.0427354	0.509543		1258	0.0375552	0.316922		1258	0.0430917	0.291188		1258	0.0338829	0.215398		1258	0.00347753
1257.5	0.0616091	0.95993		1257.5	0.0428562	0.510984		1257.5	0.0376071	0.317359		1257.5	0.0431501	0.291582		1257.5	0.0339279	0.215684		1257.5	0.00347497
1257	0.0617177	0.961622		1257	0.0429911	0.512592		1257	0.037675	0.317932		1257	0.0431878	0.291837		1257	0.0339616	0.215898		1257	0.00347405
1256.5	0.0618227	0.963258		1256.5	0.0431188	0.514115		1256.5	0.0377466	0.318537		1256.5	0.0432255	0.292092		1256.5	0.0339979	0.216129		1256.5	0.00348582
1256	0.0619207	0.964785		1256	0.0432451	0.515621		1256	0.0377923	0.318922		1256	0.0432922	0.292543		1256	0.0340448	0.216427		1256	0.00347419
1255.5	0.0620139	0.966238		1255.5	0.0433929	0.517383		1255.5	0.0378656	0.319541		1255.5	0.0433426	0.292883		1255.5	0.0340826	0.216667		1255.5	0.00347388
1255	0.0621075	0.967696		1255	0.043515	0.518839		1255	0.0379314	0.320096		1255	0.0433914	0.293213		1255	0.0341226	0.216921		1255	0.00347666
1254.5	0.0622048	0.969212		1254.5	0.0436526	0.520479		1254.5	0.0380043	0.320711		1254.5	0.0434347	0.293505		1254.5	0.0341536	0.217118		1254.5	0.00346891
1254	0.062304	0.970758		1254	0.0437794	0.521991		1254	0.0380632	0.321208		1254	0.0434779	0.293797		1254	0.0341847	0.217316		1254	0.00345581
1253.5	0.0624028	0.972297		1253.5	0.0439237	0.523712		1253.5	0.0381377	0.321837		1253.5	0.0435234	0.294105		1253.5	0.0342186	0.217532		1253.5	0.00345713
1253	0.062501	0.973827		1253	0.0440608	0.525346		1253	0.0382039	0.322396		1253	0.0435651	0.294387		1253	0.0342574	0.217778		1253	0.00345979
1252.5	0.0625861	0.975153		1252.5	0.044193	0.526923		1252.5	0.0382582	0.322854		1252.5	0.0436215	0.294768		1252.5	0.0342978	0.218035		1252.5	0.00345218
1252	0.062666	0.976398		1252	0.0443293	0.528548		1252	0.0383393	0.323538		1252	0.0436645	0.295058		1252	0.0343297	0.218238		1252	0.0034518
1251.5	0.0627544	0.977775		1251.5	0.0444611	0.530119		1251.5	0.0384023	0.32407		1251.5	0.0437137	0.295391		1251.5	0.0343673	0.218477		1251.5	0.00345159
1251	0.0628291	0.978939		1251	0.044598	0.531752		1251	0.038466	0.324608		1251	0.04376	0.295704		1251	0.0344001	0.218685		1251	0.00345421
1250.5	0.062909	0.980184		1250.5	0.0447308	0.533335		1250.5	0.0385281	0.325132		1250.5	0.0437963	0.295949		1250.5	0.0344348	0.218906		1250.5	0.00345879
1250	0.062979	0.981275		1250	0.0448588	0.534861		1250	0.0385859	0.325619		1250	0.0438536	0.296336		1250	0.0344804	0.219196		1250	0.00346781
1249.5	0.0630578	0.982503		1249.5	0.0449906	0.536433		1249.5	0.0386536	0.326191		1249.5	0.0439	0.29665		1249.5	0.0345139	0.219409		1249.5	0.00347853
1249	0.0631162	0.983412		1249	0.0451296	0.53809		1249	0.0387153	0.326711		1249	0.0439445	0.29695		1249	0.0345517	0.219649		1249	0.00347686
1248.5	0.0631863	0.984505		1248.5	0.0452712	0.539778		1248.5	0.0387857	0.327305		1248.5	0.0439966	0.297302		1248.5	0.0345995	0.219953		1248.5	0.00347916
1248	0.0632621	0.985686		1248	0.0454058	0.541383		1248	0.0388516	0.327862		1248	0.0440383	0.297584		1248	0.0346332	0.220167		1248	0.00347764
1247.5	0.0633218	0.986616		1247.5	0.0455491	0.543092		1247.5	0.0389307	0.328529		1247.5	0.0440845	0.297896		1247.5	0.0346727	0.220418		1247.5	0.00347883
1247	0.0633814	0.987545		1247	0.0456886	0.544755		1247	0.0389981	0.329098		1247	0.0441443	0.298301		1247	0.0347208	0.220724		1247	0.00346464
1246.5	0.0634476	0.988576		1246.5	0.0458253	0.546385		1246.5	0.0390681	0.329689		1246.5	0.0441991	0.298671		1246.5	0.0347632	0.220994		1246.5	0.00346644
1246	0.0635125	0.989587		1246	0.0459727	0.548142		1246	0.0391436	0.330326		1246	0.0442462	0.298989		1246	0.0347978	0.221214		1246	0.00346277
1245.5	0.0635597	0.990323		1245.5	0.046115	0.549839		1245.5	0.0392065	0.330857		1245.5	0.0442888	0.299277		1245.5	0.0348364	0.221459		1245.5	0.00346504
1245	0.0636252	0.991343		1245	0.0462574	0.551537		1245	0.0392873	0.331538		1245	0.0443555	0.299728		1245	0.0348805	0.221739		1245	0.00347937
1244.5	0.0636813	0.992217		1244.5	0.0463988	0.553223		1244.5	0.0393644	0.332189		1244.5	0.0444054	0.300065		1244.5	0.0349207	0.221995		1244.5	0.00348301
1244	0.063739	0.993116		1244	0.0465489	0.555013		1244	0.0394361	0.332794		1244	0.0444563	0.300409		1244	0.0349627	0.222262		1244	0.00348873
1243.5	0.0637987	0.994047		1243.5	0.0466915	0.556713		1243.5	0.0395038	0.333365		1243.5	0.0445024	0.30072		1243.5	0.0349874	0.222419		1243.5	0.00349075
1243	0.0638448	0.994765		1243	0.0468489	0.558589		1243	0.0395862	0.334061		1243	0.0445384	0.300964		1243	0.0350152	0.222596		1243	0.00350104
1242.5	0.063883	0.99536		1242.5	0.0470017	0.560411		1242.5	0.039668	0.334751		1242.5	0.0445978	0.301365		1242.5	0.035053	0.222836		1242.5	0.00349665
1242	0.0639155	0.995866		1242	0.0471428	0.562094		1242	0.0397417	0.335373		1242	0.0446483	0.301706		1242	0.0350946	0.2231		1242	0.00349873
1241.5	0.0639494	0.996395		1241.5	0.0472857	0.563798		1241.5	0.0398181	0.336018		1241.5	0.0447041	0.302083		1241.5	0.0351353	0.223359		1241.5	0.0034974
1241	0.0639814	0.996893		1241	0.0474321	0.565543		1241	0.0398889	0.336615		1241	0.0447506	0.302398		1241	0.0351726	0.223596		1241	0.00349407
1240.5	0.0640041	0.997247		1240.5	0.0475824	0.567335		1240.5	0.0399652	0.337259		1240.5	0.0448089	0.302791		1240.5	0.0352038	0.223795		1240.5	0.00349552
1240	0.0640256	0.997582		1240	0.0477181	0.568953		1240	0.0400348	0.337846		1240	0.0448551	0.303104		1240	0.0352379	0.224011		1240	0.00350236
1239.5	0.0640413	0.997826		1239.5	0.0478609	0.570656		1239.5	0.040103	0.338422		1239.5	0.0449091	0.303469		1239.5	0.0352948	0.224373		1239.5	0.00351296
1239	0.0640661	0.998213		1239	0.048006	0.572386		1239	0.040179	0.339063		1239	0.0449625	0.303829		1239	0.0353353	0.224631		1239	0.00352574
1238.5	0.064084	0.998492		1238.5	0.0481598	0.57422		1238.5	0.0402574	0.339725		1238.5	0.0450171	0.304198		1238.5	0.0353785	0.224905		1238.5	0.0035369
1238	0.0641092	0.998884		1238	0.0483095	0.576005		1238	0.0403368	0.340395		1238	0.0450731	0.304577		1238	0.0354274	0.225216		1238	0.00354151
1237.5	0.0641341	0.999272		1237.5	0.0484667	0.577879		1237.5	0.0404202	0.341099		1237.5	0.0451309	0.304967		1237.5	0.0354702	0.225488		1237.5	0.00354141
1237	0.0641388	0.999346		1237	0.0486151	0.579648		1237	0.0404989	0.341763		1237	0.0451837	0.305324		1237	0.0355084	0.225731		1237	0.00354248
1236.5	0.0641505	0.999528		1236.5	0.0487611	0.581389		1236.5	0.0405671	0.342338		1236.5	0.0452289	0.30563		1236.5	0.035547	0.225976		1236.5	0.00353662
1236	0.0641541	0.999584		1236	0.0489199	0.583282		1236	0.040653	0.343063		1236	0.0452817	0.305986		1236	0.0355947	0.22628		1236	0.00354457
1235.5	0.0641596	0.99967		1235.5	0.0490686	0.585055		1235.5	0.0407311	0.343722		1235.5	0.0453276	0.306297		1235.5	0.0356272	0.226486		1235.5	0.00354188
1235	0.0641703	0.999836		1235	0.0492158	0.586811		1235	0.0408088	0.344378		1235	0.0453791	0.306645		1235	0.0356712	0.226766		1235	0.00354094
1234.5	0.0641808	1		1234.5	0.0493596	0.588525		1234.5	0.0408795	0.344975		1234.5	0.0454388	0.307048		1234.5	0.0357155	0.227048		1234.5	0.00355108
1234	0.0641617	0.999702		1234	0.0495117	0.590339		1234	0.0409635	0.345684		1234	0.0454979	0.307447		1234	0.0357479	0.227254		1234	0.00355929
1233.5	0.0641525	0.999559		1233.5	0.0496564	0.592064		1233.5	0.041038	0.346312		1233.5	0.0455416	0.307743		1233.5	0.0357883	0.22751		1233.5	0.00356521
1233	0.0641467	0.999469		1233	0.0498103	0.593899		1233	0.0411149	0.346961		1233	0.0455945	0.3081		1233	0.0358249	0.227743		1233	0.00356814
1232.5	0.0641317	0.999235		1232.5	0.0499757	0.595871		1232.5	0.0412041	0.347714		1232.5	0.0456572	0.308524		1232.5	0.0358701	0.22803		1232.5	0.00357254
1232	0.0641248	0.999127		1232	0.050122	0.597615		1232	0.0412794	0.348349		1232	0.0457135	0.308904		1232	0.0359094	0.22828		1232	0.00356283
1231.5	0.0641085	0.998873		1231.5	0.0502903	0.599622		1231.5	0.0413771	0.349174		1231.5	0.0457728	0.309305		1231.5	0.0359548	0.228569		1231.5	0.00357091
1231	0.0640861	0.998524		1231	0.050443	0.601443		1231	0.0414528	0.349813		1231	0.0458341	0.309719		1231	0.0360023	0.228871		1231	0.00357025
1230.5	0.0640503	0.997967		1230.5	0.0506052	0.603377		1230.5	0.0415387	0.350538		1230.5	0.0458771	0.31001		1230.5	0.036034	0.229072		1230.5	0.00357808
1230	0.0640342	0.997716		1230	0.050762	0.605246		1230	0.0416157	0.351187		1230	0.0459177	0.310284		1230	0.0360784	0.229355		1230	0.00357902
1229.5	0.0640003	0.997188		1229.5	0.0509356	0.607316		1229.5	0.0417056	0.351946		1229.5	0.0459817	0.310717		1229.5	0.0361218	0.229631		1229.5	0.0035822
1229	0.0639698	0.996712		1229	0.0510941	0.609206		1229	0.0417859	0.352624		1229	0.0460327	0.311061		1229	0.0361723	0.229952		1229	0.00358883
[truncated: 1,658 more rows]

## Sheet: Fig. 5b
1 Magnetic application along the z-axis			2 Magnetic application along the y-axis			3 Magnetic application along the z-axis			4 Magnetic application along the y-axis			5 Magnetic application along the z-axis
[truncated: 1,802 more rows]

[truncated: 13 more sheets: Fig. 5c, SFig. 1, SFig. 4, SFig. 5, SFig. 6, SFig. 8, SFig. 9, SFig. 12, SFig. 13, SFig. 14, SFig. 17, SFig. 18, SFig. 19]
